# Supplementary material for: Heterologous expression and transcript analysis of gibberellin biosynthetic genes of grasses reveals novel functionality in the GA3ox family
Source: BMC Plant Biol. 2015 Jun 5;15:130. doi: 10.1186/s12870-015-0520-7 (PMC4455330; doi:10.1186/s12870-015-0520-7)
Supplement: Supplementary file 6 — FASTA files containing genomic, coding sequence and polypeptide sequences of all full-length wheat genes described in this work. [file 12870_2015_520_MOESM6_ESM.txt]

>TaGA1ox-B1_genomic
TATGCGCTGTTACTGCTCGCAACAAGCGAGTAATGGATGCATCCCGTTCATCAACGGACCATTCTATTGTTGTTTTTCTT
CTTTCCCGCCGGATCCTCCTCTCGTTCATGCCAAGAACTCTGTAATTCACCCCAAATTCGGCATGGAAGTGTCTTCCTCT
CCAGAATCCGTCATTGAGGAGATGGCACTCAGATTAAGGAAAGTGCATGGAATTGTTTTCCTCACATGTATATTTTCTCT
TTTGCCCCATGAAATGCTCCACTAGCTCTGCCACTAGAGCCGAACAAACTTTATTGTGTGCACTGTTCACCTCCTTCCTT
AGGGCATGTGCCATGACTTGTTCGCCACATGTGCCGATGTTCTGTTCGTCGTGGACCTGTAAAAGGCAAAATATGTATTT
TCTGTAGTGATAGGATGCATGCACGTATTTGAAGAGAGTACCAGTATATAGCTTTTTTTAGGGAACCAGTATAGAGCTGT
TGATCAGTCCACAGCAATCCAACCATTTAGACGTGTATTTTTGCTTCTATCTTGGTAGCCAGCACCTGGTTTATACACAA
TCACTCGTTGATCTATACGTAATATACAATACTTCTGCTTCTACCTTTACATGTGGACCTTATGTGGAAAGATACCTTTT
TTTCCTTAAAAATCTTTTGCTTCTACCTTTGGACTTCCTTTTTGCCAGAGGTCTTTCTGGACGTATTAATCTTTACATGT
GAATTTGTGTCTGTCTTTGTAGACGGTTCTACCGCTACACTGCAAGACAACCTCGTGCTTCTCTCCTCCCGTTACTACTC
GCTCTACAAGCAAACGTGACTATTGTGGTTCAGCATCGATCGCCATGCCGACTCCGTCGAAGCTGAACAAGGACCCGCAC
AACCACTACTTCGACTTGGGGGCGGCGCGGCAGGTGCCGGAGACGCACGCGTGGGAGGGGCTGCACGAGCACCCGGTGGT
GGACGGCGGCGTTGGGGCTGGGGAGGACGCCGTGCCGGTGGTGGACATGCAGGATCCGCACGCGGCAGAGGCGGTGGCGC
GTGCATCGGAGCAATGGGGAGCGTTCCTGCTCCAGGGCCACGGCGTGCCGAGAGAGCTGCTGGCGCGCGTCGAGGCCGGG
ATCGCCGGCATGTTTGCGCTGCCGAAGACGGACAAGATGCGCGCCGCGCGCCAGGGCGGTGACCCCTACGGCTACGGGCT
GCCGCACATCGCGCTCTACTTCTCCAAGACCATGTGGTCCGAGGGCTACTCCTTGAGCCCGACCAACCTCCGCCCCGAAC
TCCGCAAGATCTGGCCCGACGCCGGCCACGACTACAGCCAATTCTGGTATGTGTCCATGAATTAATTCCCGAGAGATCTA
ACTTGCTAGGGGTAATTGCATCGTTTGTTAATCGCGTGATGTGCAGCGGCGTGATGGAGGAGTTCCACAAGGAGATGCGC
GCGCTGGCAGACAAGCTGATGGAGCTGTTCCTGGTAGCGCTCGGGCTCACCGGCCCGCAGATCGCCGGCGTCGAGGCGGA
GCACAAACTCACCGAGACCATGAGCGAGACAATACACCTCAACTGGTACGTAGTACAAATGGCAACACTCCCAGCGGCTA
CTCGTGTCTCCACGTGTTTGACGTGTACTCTATTGCATGCATGCAGGTACCCTAAATGCCCTGATCCGAAGCGAGCGCTG
GGCATGAAAGCCCACACGGACTCGGGGTTCTTCGCTCTCCTGATGCAGAGCCAGGTCCCGGGGCTGCACCTGTTCCGGCA
CGGGCCGCCGGCTGACAGGTGGGTGGAGGTGCCGGCCGTGCCCGGAGCGCTCGTCGTCAACATCGGCGACCTCTTCCAGA
TCCTCACCAACGGCCGCTTCCGGAGCGTTTACCACCGCGCCGTCGTCAACCGTGACAGGGAGCGCATTTCGCTGGCCTAC
TTCCTCGGCCCGGCCGCCAACGCCAAAGTAGGGCCGCTTAAGGAAGTCGTGGGCGGTGGCAGGCCCGCCTACCGCGCCCT
CACCTGGCCGGAGTACATCATCGTGCGCAAGGAGGCCTTTGCCAACGGCGGCGCCGATCTCGAGTTCACCAAAGGGGGCA
CCGCCCTCGAGATGGTCTCCATCAACCCCGACGACGACGATGGCATGGATGACCAGGGTGACATCTCCTCGTAGATCGGC
GTTGACCATCACTGAAGATCGATCTTTCTTTAGAAGCAAATTAGTGAGGCAAACAAAGATGAAATAAAATGTCAGAAATG
ATTGCTTGTCGTGTTTAAGGTTTCCATGTCTCCATACTTGCTTGAGTTACCTGTTATCAATGGAAAACAATCAATAATTT
TCGTGTCGTCACTTAAATGGATGTTCAGGTTATTATTCAAGTGAATTCCACATTTCACTCCTTAGATATGCATTTGTAAC
ACTAATTACCCTGTTAAGTGGAAATTCGTTTAGAATGCCCCTTTTAGAAGCTTTGGACCCTAAATTTTTTATGCTTGTCC
ATTAGGCAAGGTGTGAGGTGATGCCCGGGGTCCAAATATATCTGATGCTTATCCATCACAAAATGACAGTGAACAATATT
CATCAGAATCAACCACACACAAAGTTTGATGATGCCTAACCATGGATTAGTCCCTCACTGTGGAAACTGGGCCTAGTCAG
CCTCATAAAGTACATCTTTC
>TaGA2ox-A1_genomic
CCCCTACACACAAATGACACAACTCCCAGCTCGATCATAGTGTCCATCACCCAGCACACACACTCCCTCTCTCTAAAAAA
ACACTCCCACACACACGCGCGGGCGCATACGGCGCATACTCTCTCTCTCTCTCTCTCCACAATTCGACGCATTGTATACG
CACGTGAAGCGACCGTCCGCTGAGCCAACGCGATGGTGGTGCCTTCCACGACGTCGGCGCGGCAAGAGACGGCGACCATG
CTGCTTCCACCGCCGTGCCCCGGCGGCGGCGCCATACCGACGGTTGACATGTCCGCACCCCGCGGCCGCGGCGCGCTGTC
GCGGCAGGTGGCGCGTGCGTGCACGGAGCAAGGCTTCTTCCGTGCCGTCAACCACGGCGTGCCTCCGGCGGGACCCGCGG
CACGGCTGGACGCCGCCACCTCGGCGTTCTTCGCGCTCGCGGCACACGACAAGCAGCGCGCCGGCCCGCCGAGCCCGCTC
GGCTACGGCTGCCGCAGCATCGGTTTCAACGGCGACGTGGGCGAGCTCGAGTACCTCCTCCTCCACGCCAACCCCGCCGC
CGTCGCGCACAGGGCCAGCTCCATCGACACCAACGACCCCTCACGCTTCAGGTACATACACACATACATACGTATATATG
TCTTTCTATATATAATAAGTACTGTACTTGTAACTGCAAAAACGTCTTATATTAGTGTACAGAGGAGTACATGCTTACGC
ACAAGGCACACACATACCACATCAGTGAAGCATCATTATACATCTGCCTAACGTTCTAAGGGTTTCTTAATCCTGCAAGC
ATTAACAAAACCTTCAAACATGAAACATACTAGTGCTGTATTCAGGCCCACCTGCCAGTGACACTAGGGCCTCGTGGCAA
AAGCACGGTTTTACTACATAACAGTCTAATCAGCTCGAGGCGTTAGAGAGAGAGAGAAAGACAGTGTCACTTTCGGTTTC
CTATACACCACTGAAGTGCGTCGCTCCACCGCCATTAATTATCACATTAGGTCCAGAGGGTTTCAAAGCTCAAGACGTCG
ACAAGCCGATGTGTAGATGGGCGTTTATACATGCGTTGATGGCGCCCGAGGCGTCAGATGTGACATGATCAACATCCAAA
GCTAGAGGCTGCATATAGCTAGCAGCAGTGCCACTTAACCAACTCATGACTATGCTGATGTTGGTGTGCATGTGATGTGG
TTTGCTTATCATAATAATAATAATCCTGGGCCTGCCCCATTTGCATATTGGTTATGAGGTTAGCTAGCTAGCTATCCCCT
AATAGATTTGGAAGATATGGTTACAGTCAACCTTTGTTAATTCCAGACCGACATGTGGGGCCGGCCTAGAGAGGTGATAT
ATGTGGGCGTCAGGCATGGACCGATTTATTTGTGAGGCAGGACTGGCTAGCTAGGGCATGGCCTGTGTGTACACAAGTAG
CAAGGGCGTGCATGCACAGAGGACTTTCTGCTCGGTACAATGCTGTCTTGTGCACACAGGCAAAAAAGAAGCCAATGTTG
GAATCATGCATGCATGCACACTCGTGTTGCAAAGCTGAGCTTTGCCTAGCTGCTTCTTTTTTTGAAAGGGCCTAGCTACT
TCTTGTTTTGCCGTGTTGTGATGCACTACATGTTACGCACAGATTCTTTCAAGGACGAAAAAAGTTACATGTATAGATAG
AAAAAATATAATTCAAGCCAAAGTGAGAGAAGTAGCTAATGTATAAATCGAAAATATATATCACCACGTGGACAGTTGTT
GAATGAATACAAAATAATATTTTAACTCCAAACAGATGTAGCTAATGTTTTTTTTGCGGGGAGATGTAGCTAATGTTATT
GTGGGACTAATTTATATATACTTTGTGCTACCATATATGCCTATTAGTTTCTCTATTTTTATGTTTTCAGTTCATGACAG
AATTAACATCAATATGCACACATATGTATCATTTCAGATAGGTCCCATCGATTAAATCGTGGGAATGCATGAGCACATAG
TTTCCGAAACAATAATTATTTTGCAATAATGGCATAATTGATGCTGTGCTAGGCAGGCCAATGATAAGTTGGTTCCGGCG
ATTAAGATCAACATAGCTAGTTTCTAAAGCAAAATAAAAGCATACAATTGATGTGACACAACAAACTTGATAGCTACGCA
GGATGGGCATGAGAGATNNNNNNNNNNNNNNNNNNNNNNNNNNNNNNNNNNNNNNNNNNNNNNNNNCTACCCATATCAGA
AAGTGGCCTAATCAGAGTTTGTTGAGAGCAAAATAAGATGAAAGGGATAATAAAACACTCTCTTGGGTAGTAGTTAGCTA
GAAGGACCCTCTCAGGCCCCTCTCCAACAGACTGTGTATATCTGTGTATCAACTAATCTGACACATATATGCTGCAGTGG
CCTCCAATTAATGGCAATATCCAACCACCAACTGGTGCAGCAATAGAATGGGAGTACAAGAAAGTTGAACCATCCATATC
TACCAGATAGCTCTGTGGGCTTAATTAGCAAAGTACATCAAGTTTTTTCGTATAGACAATGATGTATATGCATGTACCCG
GTGTATACATACACTGTATATTTTTTTCTTGGAAAACAGAATAACCTCCTTTTGTCATCAAATAAAAGGAGAGGGGGGCC
CCAGTTGAAGTACAAAGGTCTGATGGGAATAAAAATGGTCCCCAAGCCACCCATAAAGAGCATATCCATGCTATCCATAT
AAAGCCAAGCAAAAGAAAGGAGGCACAGATGCAAAGGGGTCCTTTTTATGGTAACATAAATGAAATGTTCGAGAGCTTGT
GTTGTGGCACTGGCAGGGAAGTGATATATGATCCCAGCACCGATGGGTCTTTCCGTGGAGCAGTGGGAAAGGGCATGACC
AATCCTGTCAAGAACCCATTTGCCCACTGGAAATTTTGTCACCCCCAGCTGCATCTCGACTACAAAGAAACGAATATAGC
ATGTGTGTGGATGCAGGCAGGCAAGGGATGCAGCTTTTGAGTGCTCATGCATCAATCGGTCAAAATCTTCTCCATCTTTC
TCTTTCTTTCTAGTATACTTGCCATGGCACATGCGCGCACCTGATCCTGTGACATCACTCTTTTTGATAAAAATATTTAA
CCAGGTGTTTGATTTGACTCACATGTTGAAATCCCCTCCTCCCACTTTCTTGCAGTTCTGTTGTGAATGAGTATGTGGAA
GCAGTGAAGCAGCTTGCATGTGACATCCTGGACCTGTTGGGAGAGGGGCTAGGGCTGGAGGACCCCAGGCTCTTCAGCAA
GCTCATCACAGAAACTGACAGTGACTCCCTCCTGAGGATCAACCACTACCCTCCATCATGCACCGTTCACAAGCTTGACC
ATGATGACCAATGCAAGCTCAAGGGGGTTGCCAGGACCAAGGCTGGTAGCGGTGGGAATCCGGCGGCGGGTGGCCGGATC
GGGTTCGGTGAGCACTCTGACCCACAGCTACTTAGCTTGCTCCGAGCAAACGACGTTGATGGCTTGCAGGTGCTTCTGCC
GGACATCAACGGCAAGGACACGTGGATTCAGGTGCCAGCAGACTCGTCGGCCTATTTCGTCAATGTTGGTGATCTCCTTC
AGGTAGTCACATCATTTAATCTGAGTAAGAGGAACATCATTAGATATATTTTTAATTACAAGAAAAACTATGCTTATAGG
AACTGTTAAAGAAAGGTAAACAAACTGTTAAAGGCATTGATCTGGGACCAACCATAAATACTCACATACGATTTAGAAGT
TAAGCAATTTCTTTCCAGCGGCTCATATGAACAGATTACTTATACTACAGAAAACATGTAAAAATGATCTGCACTTAATC
CTTTCATGTACATAAGACTGTCTGATTGGACACTCATGTTCAAAACTAGTTTACCAAGACACTCCAACATGATATTTTGC
TTATTTTAAAACCCACTACTGGATTTCCTCAAGTACCCTCTTACCAGTTGTCACCCAAAAAAGTCACATCTGAAGCTGTG
TAAGTTAGCCTAACAGCACAAATCACTATTCTTTGATGATTTGTTTTGTCTTATCTTCTCATCTGCCTTGTACTTTTCAG
GCTCTGACAAATGGGAGGTTAGTAAGCGTCCGGCACAGAGTAATTGCAAGTGCCTGCAGGCCAAGGCTGTCCACCATCTA
CTTTGCAGCCCCACCACTGCATGCACGAATTTCGGCGCTCCCAGAGATGGTCACAGCCGACTCACCACCCCGGTACCGGT
CATTCACCTGGGCCGAGTACAAGACAGCAATGTACTCACTCCGCCTAAGCCACAGCCGCCTGGAGCTCTTCCATGTTGAT
GATGACGAAAGCGGCAATGGCAGCAAAGGAAAATAAGAGGGATGACTGCTTGAGTTGCAGGCAATCTGTATGATGGGGAT
TAGTTAGATATAAGAATCGTCCC
>TaGA2ox-A4_genomic
GAACACCGCCCGTCGGTCCATGCATGATTGAGCAGCGTAGCATCGGCCACAGCACCCATCACCCTCCTCATTCCCGGACC
CCAGCGCACCGGCGGATGGCATCGGCACACGTCGCCCCTCCCGGCTAATCGCCACGCCGGGGATTCAGTTCGCGGCAACT
CCGGGCTCACTCAATACGGAAAAGGCAGTCGAGACAGGTCAGTCGACCGATGCGTGCACCCACACGACACGGGGTGAACA
GCTCCTACCAACGTTGTCCATTCCCTCCCATTCGTTTCTCTACCCGCATTCCCGCCGCGTACGTACGTCGCCGCCTCTTC
GGCCCCCCGCGCGCCCACTGGCAACCGCCACTGCCATCGGCGACCTCCTCCCCCCCGCCACCACTATATATACGCGCGCG
CCATGAACGCCCTCCTCACTCCCCATCTCCCACTCGTGCGCCACCACAGCTCGAGTTCTCATCACCAGTGCGCCACTGTT
GCGATAGTAGTAGCTTGTCGGCCCTGCCTGGTTCGGGGATCGATCGCTTGCCCTGCTTATTTGCTTGGCCCAGCTCTGCT
CTGTTTCTTGGCAATGGTGGTCCTCGCGAAGCCGGCGGCGCTGGAGCAGATCGCGCTGCTGAGGACGCCGGAGGCGTGGG
AGAGCTTCTCGGGCGTCCCGGCCGTGGACCTGTCCGGCCCCGGCGCCGCGGCGGACGTGGTGCGCGCGTGTGAGCGCTAC
GGGTTCTTCAGCGTCGTGAACCACGGCGTGCCGGCGGGCATGGTGGACCGGCTGGAGGCGGAGGCCGTCCGGTTCTTCGC
GTCGTCGCAGGCGGACAAGGACGCGTCGGGCCCCGCCGACCCGTTCGGGTACGGGAGCAAGCGCATCGGGCGCAATGGCG
ACATGGGGTGGGTCGAGTACCTCCTCCTCGCCATCGAGCGCGACGCGCTCTCCAAGGCCTCCCCGGCGCCGACGTCGGCG
CTGAGGGACGCGATCAACGACTACGTGGGCGCCATGCGCGGGCTGGCGAGGACGGTGCTGGAGATGGTGGCGGAGGGGCT
GGGCGTGTCGCCGCGGGGCGCGCTGGCGGACATGGTGACGGGCGACGCGGCGAGCGACCAGGTGTTCCGGGTGAATCACT
ACCCGCCGTGCCCGCTGCTGCAGGGGCTCCCGCCCAACTGCAGCGTGACCGGGTTCGGCGAGCACACGGACCCGCAGCTG
GTGTCCATCCTGCACTCCAACGGCACGCCCGGGCTCCAGGTCGCCCTCCACGACGGGCGCTGGGTGTCCGTCCCGCCCAA
CCGCGACGCCTTCTTCGTCAACGTCGGCGACTCCCTCCAGGTACACACATTCCTTCCCTCAGGCCCATCCCATGCACCGG
TGGACGGACGGACCGACGACGACCGGCGTACGGCGGCGACAGGAACAATGATTAACCAATCGGTCGGGGTCGGTGCAGGT
TCTGACGAACGGGAGGCTGAGGAGCGTGCGGCACCGGGTGGTGGCCGGCAACGGGCTCAAGTCGCGCGTGTCGATGATCT
ACTTCGGCGGGCCACCGCTGGCGCAGAGGATTGCACCGCTGCCGCAGCTGCTGGCGGGGACGCAGAGCTTGCCCCTCTAC
AGGGACTTCACATGGGGAGAGTACAAGAAGGCGGCCTACCGCTCTCGCCTCGGCGACAACCGGCTGGCCCCCTTCGAGGC
GCCACCTGTCGCCACGCCACACGCCGACCGCCACCGGTCCTAGCCGGCCAACGTACGGCATACATCGCCGCGACATACTT
CCTTGGGAGCTTTCGTACGTGTCGACGCACGTACACGACGGGAGCTGCTGATTGCTCCGGCCATGCCGGCCTCCGTACGC
CGTGGCCCATGGGTGACCTGGCCGGATGTAAAGCTACGTACCTAAGCTTGGACCGGGGGCGTGGGCGTCCTGCCATGCTG
CATGCCGATGCCGCGGTGGCCGGTGCCGCTGGGCGCGGCGCTGGGGCGAACCTCGATCCCGCCGATCTGTGTGGTCAAAT
GTACAGTAGTGGTAGCACTAGGGGTGGATCCATGAACCGAGCTTGCATTGGCCGGCTCACTGGCCGCTAACAGTTGACGT
GCGGTGAAAGTTTGATGTGTGTCGGAGCCTTTCCAACAGGTGTGGTCTGGTTACTAATGGCTTTTCTATATATGGTAGTA
GTGCTCTGCTCTTGTGCTTGTCCTTTGCTGTGCTCTGCTTCATGTCTGCTTTGCTTTTGTTGCTTCCACTTATGGCCAAG
CCTGTTCGTCCGTGATTGGGCGTAGCGTATCACCGTGGTCCTTTTTTCATAGTAACACTGTTCGGCTTTAAGGCTTTAAC
TTGCATCTGATAGCATTTGCCTTCCCGCCATGGAGTTCCACCGGGACCATAATGTCTTGAGCCTTGAGAGTGTTTATGAT
GGCACTATTGTTCTTTCTAAGAAGTGATTACAAACCGCAATATGTTAGGCCAACTCCAGCGCGCGACCTCATCTTGTCTG
GATGCGTCCGTTTGGGATA?????
>TaGA2ox-A6_genomic
TTTTGGCATTGAATGGAGCCACAAGTTGCGCGGTCAAAGACAGGGCCCCCATAACTTGCTGCGCCCCCACACAAGTGTCG
CTCGGTCTTAATCGCGCGACGCCTCAGAGGATCGCTCGAAACGGCTAGGGTATTCCCCGATCCACCGTCCCTAAGTAAAG
GCGGCCGGGCGAGCGCCCCATGCAAGAAAGAACGTGCGATCGAGCACATGTCCAGCTCTCCGCCCACCGGGCAACCACTA
GCTAGCGCCGCGCGCCCGGCCCTCCTCTCTCTATATATAGGCCTCTCGCTCCCGAGATCTTTCGTAGCAGCGCGATTCGC
CATAGCCACTGCCCAGCGAGCGGCCCAGTGGTAGCGTAGCTAAGCTAAGCAAGTGAGTGTGCACTGCGTGTGACACGACG
ACCGGTTGGTCCATCACTAGCGCGCTAGCTAGACGCACGCTCGCACGTGTCTAAGCTACCCATCTCCTCCGTCGACCGAC
CATGCCGGCCTTCGCCGAGCCAGCCATTGATCCGCCTCTGGCGGACAGCTACCGCGCGCTGCTGCGCACCGACCAGCTCC
GCCGCGGCGGCATTGCGCCCGCGCTGTCGCCGGCGGTGCCGGAGAGCGTGGCCGTGCTGGAGCGCGACCTGCCGATGATC
GACTTGAAGCGCCTGACGAGCGGCGACGCGGGGGAGAGGAAGGCGTGCGCGGACGCCATGGCGCGCGCGGCGTCGGAGTG
GGGCTTCTTCCAGGTGATCAACCACGGCGTGGGGCGGGAGCTCCTGGAGGAGATGCGGCGCGAGCAGGCGCGGCTGTTCC
GCCTGCCGTTCGACACCAAGGAGAAGGCCGGGCTCCTCAACGGCTCGTACCGGTGGGGCAACCCGACGGCTACGTCGCTC
CGGCACCTCTCGTGGTCGGAGGCCTTCCACGTTCCGCTCGCCAGCATCTCCCGGGAGGACTGCGACTACGGAAAGCTCAG
CTCCTTGAGGTACGTGCTTACGTACGCCCGCCCATATGCATGCCTGTTCTTGTTACCCTGCTTACTCTGTCAGACAATTA
GCGAACGTGCTTGACTATAATTAGTTACATTAATCAGTTCTGTCGATAGAGATTTTCTTTTCATTTGAGAGTCCAAGGAC
GAAAGAACACTTTTGATAGTTATTACGCGCGCGATCGTTAGTAGTATATTCGTTTGCTGCCGGCACATATATGTGTAGTA
ATATTCTAGTAGTAGAAGGGAAGAAGATGGAGGCACGCGGCAAACTTTCCTGTCAACTACGTACATTAATTCGGCTTTGT
TTGGGTCGATGAATGACGATATCATGTGTGCGGCTGCATATGTGCCCACGAAACATGGGCGTTTTTAGTACACTAACCGA
ATTTAACGCCTTCGTGTCCATCGAACCAGCCTACCAACCCCATCCCCCAGGACCATGATACATACACCGAATATTAATTT
GTGTGCTGCGGGGTTCCCTTCCGTGTACAGTGTCCGGATAGAGAAATATCTCAGGCTAGCAGTATACGTGTATGAACCAA
CAATACACACGACCATGACTCGAAATGGTACATGCATGAGCACTTGTTTCAATATTAGTACATGACCATGAATCTAATCT
GGTTACATGCGTGTGTTTACCACGGTCACTTAGTCACACTAGGCGAGAATTTTACCACGAGTCGTGTGCAGTAGTTTTAT
TGATGACTGACGAGCAAAAGTTTTGTCGCGCGAGCAGGGCCGTGATGCAGGAGGTGGCGGACGCGATGTCGCGCGTGGCG
GACACGGTGGCGGCGGCGCTGGCGGAGGACCTCGGGCACGATGCGTGGGGCGGCGAGCCGGCGTTCCCGGCGGGGTGCGA
CGGGACGACGTGCTTCCTGCGGCTCAACAGGTACCCGGCATGCCCGTTCGCGCCGGACACGTTCGGGCTGGTGCCGCACA
CGGACAGCGACTTCCTCACCATCCTCTGCCAGGACCAGGTCGGGGGCCTGCAGCTCATGAAGGACTCCCGCTGGGTCGCC
GTGAAACCCCGCCCCGACGCGCTCATCGTCAACATCGGCGATCTGTTTCAGGTAACAGTCCCCTCCTCGGCGTTTTACCC
CATATACGTACTACATGCCGGAGTTTTGACCAAGCAGAGAGGTGTACCCGATCGTCGCATCAGATGGTACTATTTTGTGT
GTGTGGACGCATTTTTCGCCTTCTTATTCCAGTTCTCTGCATTTGGATGCTTCAGGCGTGGAGCAACAACAGGTACAAGA
GCGTGGAGCACAAAGTGGTGGCCAACGCCAAGGCGGAGCGCCTCTCCGTCGCCTACTTCCTGTGCCCGTCGTACGACTCG
CTGGTCGGCACATGCGGCGAGCCGTCGCCGTACAGGCCGTTTACCTTCGGGGAGTACCGGAGGAAGGTGCAGGACGATGT
CAAGAGAACCGGCAAAAAAATTGGGCTCCCCAACTTTCTCAAACAGTCTCCCGTTGACGCCATGAATCACAGCCTCTGTA
CTTAACACGTACAGTAGTACTGTTGAAATACTCAAATCTCACCGTAGAAGCGTCGTGCGCCCGCAGTATGGAATCGGAGA
TAATCCCCC
>TaGA2ox-A8_genomic
AACCAAGCCAACGGCCTGGTCGATGGCACTTCCACACATACATAGTGCGTGCATACACCACGTACGTACTAGCTTGCTGT
GACACTCTTCCCACGTCACTTCACTCACTGTCACTGGACCAAACTAACTAAAGTGAGCACCTGGTTCTTGGTTAGCCACT
GCAGCTCATAATGAAAGCTCATGTCGCCTATATANTGCCAGGCCGTCACCCCGTCAGACGACCACAACTGCAAACGTTCC
CAGCTCACCCCTGCTCCTGTGCTCCTGCTCTGCTTCGAACCAGGTGCACTCTTTAGCTAGCACGAACCGGGAACTGCTCT
GCTTCACTACACATCGGGTGCTCTGCGAGATCGTCTGCTGGCCATGGTGGCCATCACGGTGCCCATCTCGGTGGAAGCGA
TCCCTCTGGTGAAATGCGCACATGCGGCGGCGGCCGCGGTGCCGAGCGTCGACCTGTCGGCGCCGGGCGCTGCGGCGGCC
GTGGCGGACGCGTGCCGCGGCGTCGGCTTCTTCAGGGTGACCAACCACGGCGTGCCGGCGGCCCTCGCGGACGCGCTGGA
GGAACGCGCCGCGGCCTTCTTCGCGCTGCCGCACAAGGACAAGCTGGAGGCGTCGGCGCGGCCCTTGGGCTACGGCAGCA
AGAGCATCGGCTGCAACGGCGACGTGGGCTGGCTCGAGTACATCCTGCTCTCCGTCGGGTCCGGCTCCGTCGCGGCGGCC
TCCCTGCCGGCGTCGCTCCGGGCGGCGCTCGAGGAGTACACGGACGCGGTGCGGGAGGTGGGCGCGCGGGTGCTGGAGCT
CATGGCGGATGGGCTCGGCGTCGCGGAGGAGCACCGCGGCGTGCTGCGGCGGATGGTGGCGCCGGACGAAGCCGACGAGA
TGGTGCGCGTGAACCACTACCCGCCGTGCCCCTGCCCCCTGGCGGCGGGGCAGCGCGGCGTGACGGGGTTCGGGGAGCAC
ACGGACCCGCAGATCATCTCCGTGCTCCGGTCCAACCGCATCGGGGGCCTCCAGATCATGCTGCCGGACGGCCGCTGGGT
CCCCGTGGCCCCCGACCCCGATTCCCTCTTCGTCAATGTCGGGGACTCCCTCCAGGTAGGCAGCACACCATTACCACTCA
CTCGCTTGTTACCTTTGCCGCCTACCCAATTCATCTAGGAATACCTGGGATCCATGGACGCGCACGCATGCATGTTTTGG
TCTGGTTTGGCATGGCGCATTATTTAGCTGGCGTCCCGCCCGACCCACCCTCTCTTCTTGTCAACGACGTACCGCGCAAA
GGGTGCAAGTTGCACCCGATAACTCATTGGCGCGCGACCCCGTGTGGCCTGCGTGTGCCCTACCACCTGCATAACTCTAG
TGGGAATACTGTTCGTTGCACCAGTACGTTGCAGACTGTTTTTACACGCATGTATTCTGATGTGAGACATTGTTTGGTGA
ATTTCAGGTGCTGACCAACGGGCGGTTCCAGAGCGTGAAGCACCGGGTGGTGGCGCCGGCGGAGGGGCAGCAGTCGCGGC
TGTCGGTGATCTACTTCGGCGGGCCGGCACCGGCGCAGCGCATCGCGCCGCTGCCGGAGCTGATGCGTGAAGGTGAGCGG
AGCCTGTACAGGGACTTCACCTGGGCCGAGTACAAGAAGGCCGCCTACAAGTCCCGCCTCGGCGACCACCGCCTCGGCCC
CTTCGAGCTCCCAGCCGCCAAAGAGACCAACAGCTCCGACCACCACTGCAGCAGCAACGCCGTCCAGCCGCCGGCGCGGG
CGCCCCCTCACGTGGCAACAGTGTACTAGGCTACTAGTGTAGTTAGCTTAGTACTAGTGACCTTTTTTGTTCTTGTTTAA
TTAATGTAATCACCCGGAAAAAGTGGTAGTTCAAGTAAAAAAAACTTAAAGTGGTATTTGTTGTTGCACCCTTGGGCAGC
CCAAAACTGGCATGGCGCCGAACTGTCCTGCCGGGAAAGAAAGCCGGCCTTGTAACTTCCACTAGTAGATAATGCAGATA
TGCAGAACTCCCTTTTGTTTTTGCTCGGTTTTCACCGGCAGGCAACAGCTCGCCGCATGCCCCTGCCCGTTGTACCCGGG
ATAGCATGGCACCACAATTTTGTTTAAACATAATACAAAGATAGACGTTCATAAATGAACGCATA
>TaGA2ox-A9_genomic
GGAGGTGGCGAGGCTCAAACCTGACCTATTTAGTCCACCACGTGTGGTGCTAATCCAGGCCTTTATCTCGAATAACACCA
GTACTATTTTGCTAACTTCTATTAGAATGATCAAAGTATTCATGTAAAAATAATACGCAACGGTATTTTAGTACTCTTAT
AATAAACTTTTTTTTGCGGGTGACTACTTAAGTAAACATGCAAAGTTGAGAGACAAGCAATGTCTTTTGCCGAGTTTGAC
CGTCGCCGGCTACCGCCGTGCAATGTTTTGGCTGTTTTGCGGCGAGCAGATGGTTGTGACGCGCGCCACGCCCGCGTAGG
CGTCGCGGCGAAGCACGCGTACAGCGACGTGCTGCCGATCGACCGCGCGCGGAATTAAGTAACCGCGGCATACATATATA
CATACACACTTCCAGAAAATCTCACTGTTGAGTAGTACGTACGCGCGCGCGCACGTACAGTTGTGGCGAGATACTACAGA
AAAACGGATTTAGTAAAAAAATATAGCCGTCCGCATCGCCATGCACGCCCAATGAGCATTGACAAGCACGGCTCGCTCAG
CTCAGCTCAGCGTCGCTGGCAGGCCCAGTCAAAAAACGCGGAGCGCGCCGCGTCGCCCCTGCCGCCTCCAAGTGTCGTCC
TTTGCCGCGCTGTTACCAGCCCGGCCGATCGAACTTTTAAAGTTTAAACCCCGGCGCCTCGATCGGGCGGGCCAGCCAGA
CCCATCACCCATGCAGGTCCTGCTGCTGCTGCCCACGAGTGCGCGTCCCGGCCTGACACACGAGCCAAAGCCACGGCATA
CCGCTCGCCGGACGCGCCTTCTATATAAAGTAGCTTGCCCATGCTCACATGACATCCAAGAACAAGCTCGACACACACAC
ACGCACGCACACACGGGAACAGCTTGCTAGCTAGCTTGCTCTTCGATCATCCCGAGCTGCCTGCGCGCGCACGTAGCTAG
CTATTCACAGCTCCCGCGTAGCTAGCTAGCTTAGCTTTGGAGCCAGCCAGCCATGCCGGCCTTCGCCGAGAGCACGGCCG
AGCCACCTCTGGCGGACAGCTACTACGCGCTGCTCCGCGGTGGCAACAAAGCCGACGAGTGCGCCTCGGCGCCGCCGCCT
GGCTGCCAGGCCCCGCCCGTGTCGGAATGCGAGCTCCCGATGATCGACGTTGGGTGCCTGACGGCGTGCGGCGGGGGCAC
GGAGGAGAGGGCGGCATGCGCGGCGGCGATCGCGTCCGCGGCCGCTGAATGGGGCTTCTTCCAGGTGGTCAACCACGGCG
TCAAGCAGGAGCTCCTGGAGGCGATGCGGCGGGAGCAGGTGCGCCTCTTCCGCCTGCCGTTCGAGGCCAAGGCCACGGCC
GGCCTTCTCAACGACTCCTACCGCTGGGGCTCCCCTACCGCCACGTCGCCAAGGCAGCTGTCCTGGTCTGAGGCCTTCCA
TGTCCCGCTTGCCGGCATCTCCGGCAGCCCTTGCAGCTACGGCGAGCTCACCAGCATCAGGTACGTGCGTACGTACTCCT
ACAGTGTGTGGTTCATCGACACACCAGTGTCACGGTAGGAGTTACTAGCTAGCTTATTAGTACTCCTAATATAGAGCTAG
CTCGATCGAGTGTTTAGGCTGTTCGATCGACATGTGTGCCCTCCTGATCCTGATTAAGATTTCTTTTCTCCAGTGAAGTG
CCGGTACTTCTCAAGTACCTGGAATAATATTTGAAAGCTTTCCCATCATGTGAGGACCGTCATGGTAAATATGATCGAGA
CATTTAGTAGTAGTGCGGGCGAATAAGGACCCAGTGGAAAAGAAGGGACGTGCTAATTACAACGATTAAGCTGGTCTAGC
AACATCCTGTCAAAATAAAAAGCTGGTGCAGCAACATCGTCTTTGGAATGTTGTGGCGTAGTCAAGAAGTAGATCAAACC
CGCGGGTGTCTGATGTGGAAAATGCTTTAACTCTAGCAAGTATCAGTGCGGTGAATATTTCTCAATCAACTTCATAATCA
ACTATATATGTATCTATCTGGTGTCTGACGATCCAGATCACGAGCGTCCCCTATCGTGGTGAAAACAATATCTACACGAT
CGTGACGCCTACGCGAATGTCAACTGAAAGTTCGTTTTTAGCTCTAGAAATTCATTTGGTCCTGATGGAGGAAAGGAAGC
TATAGTTAATCTTGTTAGTCATTGCTTAATAGGGCATAAATTAAGGAAGCGTTTTGGGTTGGCGATGCGAATCAACAGTA
GTAGTATAGTACTAGTATAGTTGCTAATACTAACAGTAACTTAAGAAAAGCTTGTGTGTGTGGACGGTGCAGGGATGTGA
CGCAGGAGGTGGCGAACGCGATGTCAAAGCTGGCCAACACGCTGGCGCGCGTCCTGGCCTCGAGCCTGGGACACACCGCC
GGCCAACGCTTCCCGGAAGGGTGCGACGAGAGGACGTGCTTCCTCCGGCTGAACAGGTACCCGCCGTGCCCGTTCTCGCC
GGACGCCTTCGGCCTGGTGCCGCACACGGACAGCGACTTCCTCACCGTGCTCTGCCAGGACCAAGTCGGCGGCCTGCAGC
TGATGAAGGGCTCCCAGTGGGTGGCCGTCAAGCCCATTCCCGGCGCTCTCATCGTCAACATTGGAGACCTCTTCCAGGTA
CATGCATACCTTACCCACATGCACGCATGTTAACCGATACTCCTAGCATAGCACACACTTTCCCTAGTAGAGTACCACAC
ACTTGTCAGCTCATGAAGGTGGCTCTGTGCCGGGCCGGCCTCCACTAGCTTGATGAGTCCAAACCTGGCTTGTACGTACC
ACTGCGGCACCTATGAACTTATGCCGGGTGTGTACCCCGACGCTCTAAAAGGGGAAGCTGCCCTGTCATACATATCCACA
ACTTGCGTACTTGTATGCGCTGGCTCTGTGACTGTGTACCGCCGCTAAGGAAAAGCCTATGGATTCCGCTAATTCAGGGG
ACAGCAAAACATTGCATGTACAAAAGCGAGACCTGTACCCTCCATGGTGCTCACATGGTACGTCGCAACTTTTGCTAGGC
AATCCAGGCACAGCACAGCGCAACATATAGTACTGCTACTCCTACTCCTTTTCCTATATATACTATATGGGGCATTATTA
TACAGCCGTAGATTCGTCATCGTTTAACTTGTACCAGGGAGTTAACAGAAAAACCTATCATGCCATGCAAAAAATAATAA
TCATGGAAGCTGTATACGTATTTTATATGCATGGATGCACTGTATTACTTTAAATTCCTGATAGAATGTCGGTTCATAAT
GTCCCCTTTATATGGTTATATATATATTGAAGGCATGGAGCAACAACAGATACAAGAGCGTGGAGCACAAAGTGGTAACC
AACGCGACGACGGAGAGGTACTCCGTGGCATATTTCCTTTGCCCGTCCTACGACTCGCCCATCGGCGCATGCGAGGAGCC
TTCACCTTACAGGACCTTCACCTTCGGGGAGTATCGGAGAAGGGTGCAGGAAGACGTCAAGAAGATGGGGAAGAAGATTG
GCCTTCCCAACTTTCTGCTGTAGATTGCTCCTGCATGGCTATAAAAATACATCTTGCATGCAAACTAGGCTTGTTTGTCC
ATGTCAATATATACATGTTTCCTCTGTATACGCCGCCCGTGTAATAGTAAGAGCACGTTATTTTATTTTTTGGTTCTCTT
TCTGAAACTAAGAGTGCGTGTGTCATTGTAATTTGTTACTCCCCTGTCTCAAAATGATAGTGTCAAAAACTCCTTATATT
TTGAGACAGGGGGAGTAATAATTTGTGCTTGTAGAATGCTGTGCACGAATGTACTAGTAGGAGAGCATCCACCCAGGCAT
ATAAGAATGGGGGATTAATGGCCTAAAAAAATGTAGGGCTAGGTTCTATTGTATTTACCCTATTGTTTTTTCCCCTCTTC
TTCGTTTGCTTAGAGCACCTACAACCGAAGTCCTCATACCCGCCTCAAACGCCCGGACGGGTTGCCCGATGCCCGGACAA
AATTTTGCCACCCATCCGGGCTATCCATAGTCGGTCCAAACGACCGGACTGGCCGCCACTCCTCATATCCGGCCCAAATC
TGAGGCGGATATGGGACACCCAGATGCGCCCCCCACGTAGGCTCTGACCGCTAGGGCCGATGGTCTGACGAGCGCCTCCT
TCGCTCCACACCGCGTGGTGCTGCTCCGGCGTGCCGCCCGTGGGAGGAGGTCGGCTATTTAAGCCGGACGGCGGCATCCA
AACCCTATCCGCCCCATTTCCCCTTTCTCCTCTCCGCCGTCGTCACTTCAAATCCGCCCGCCGCTACCATGCCAAGGCGT
CTAATCACCACCTGAGGCATGCTCACTCCGGAGCGGAGGCTGCAGCTACTGGAGCAGATCCGGGTGAGGCTGGCTACTCA
TTTCGCCACCGCCTTCCTCGCTGGAGCCGTCGTAGGATGAGGAGGAGGAGGAGGCGGGGAAGGAGGAGGAGGAGGAGGAG
GAGGAGGGGGAGCAGCCGCTGGAAGAGGAGCCCCAACCTATAGAGGAGGAGGCGGCGGAGCTGAAGGAGGAGGAGGAGAC
GGAGGCGGAGCCGAGTGCATACGAGGCCACACAAACGGTG
>TaGA2ox-A10_genomic
TACTCCGGGTAGTTTTCTTTTTCTTTTTTGATTTGAGAATATAAGATGAATCTAGCCGCCAACATGAGATGAGATGAGAT
GCATAGCGATCCAGATGCGCCTACGGCCCTGCAAAATCATGTCGATTAACCCTGTCATGATTGAGACCCATTAATTCGAT
TTGCAGGATATCGCTACAGTGCACTGTATCCTACCCAGACAGCTAACCGTCAGACCCCATTGTGTTGTGGTGTCATCGCA
CTCATACACCGCTGATACACGCACCAAGGCAAAGGTGGTAGGAGTATCACCTCTCCCCCATGCCTATATAAAGATAGACC
ACACCCTTCGTCTCCCTTCCATGTCAACCTAACTGCCTTCTCCATTCCTCCTCTGTTTCTTGGATACAAACCGACTGACA
CCCTCTAGTTCATTAGCATAGGCTCTCCGTGCTTCCTCTGCTTTGTAACCATGGTGGTTCTTGCCAAGGGCGAGCTGGAG
CAGATCGCGCTCCCGGCCGTGCACAAGACGGCGCCGCCACTGGCCGACGTGCCGGAGGTCGACCTTTCCGTGGCGGGTAG
CGGCTCTGATGGACGGGCGGCCGCCGCACGCGCGGTGGCGCTGGCGTGCGAGGAGCACGGGTTCTTCAAGGTGACGGGCC
ACGGCGTGCCGGCAGAGCTCCTGACGCGCGTCGAGAACGCCGCTGCCGCCTTCTTCGCGCTCTCGCAGCGGGACAAGGAG
GCGGCGATGTCGGCCGCGACGCCGGGCAGTCCGTTCGGCTACGCAAGCAAGCGGATAGGCAACAACGGCGACCTCGGGTG
GGTCGAGTATCTCCTGCTCGGTGTCTCCGCCGCGACCAGCGGGCCACTGTCCGTGCCCGAAGGGGTGGTGCCGTCAGCGT
CGCTCTGCTCTTTCCGGTGAGTGCACCCTTGAATTGAATTGATAATTACTCCAGCTTGCAGCGTGCACGTACCACCAGTA
AGATCTTTCTATTTACGACACGTTATTATAGTGATGATTAACCACGGTCCACGTAGTACTAATTAAAGGGGAATCGATTA
GTACGCGTTAGCAGATTGTTGGTAGCACTTGGTAAAAGAGCNNNNNNNNNNNNNNNNNNNNNNNNNNNNNNNNNNNNNNN
NNNNNNNNNNAAGAAAGTGAAAAGGGAGGCGAGAGAGCGAGCAGTATCATGGACTGGTCCCCGTTGCCTTAATACAGGCT
CAATAAAACATGTGTCTGGCCAAACAAAGACTTACAGGTCATTACGCCGAGATTGTCTGACCAAACAAAGACTACAGGTC
ATTCTGCAAGCTGGAATGTAGCCACTCCCCATCTCTCCTCACCTTTTGCCTTTTCGTCCCATGGACCTCACCTCCCTCTG
TTTCTCTCGCCTCATAAGATTAGATTAGATCTACTTGAACACATGAACACAAGGCGGCTGGCTGGCTATGGCTAGTGAAT
ATATGCGTCGCAAACAGCACGTGCTATTCCTGCATCAACACAGTAGAGAATCTGCATTTCTGGCTCTGCCAACTACTGTA
GTAGTATATAATAATACTACTACTATAGTGCAGTATTATCACGGTGCCATTACCGGTTACGTGCGTACGTGCCACCTCAG
TCGCTCGCTTAGAGCATGCTTGGATACGTTTTAGTCCCATGACTAAAAGTAGTGGGACTAAAACTTGCTAGTCTCACCCA
TGCTTGGATCCAAATACTAAAGAGACTAAAATCTAGTTATTGAGCATTTATTATCCTCCAAACCCTCCAATCCAGAACTA
AGGAGAGGAATTAAATGAGGAGAGAGAGAGCTAATACATATTTTAGTAGGTTTCCCATGACTAAAAGATTTTAGCCTCAA
GACTAGTCCTAGCCTCTCTTTAGTCAGGGGTGCTTGGAACTTTAGCCTCTAAAAGAGACTATTTTTAGTCAGACTAAAAA
TAGTCCCTTGTATCCAAGCACCCTCTTACTCACTGTTCTTATCGAGCTTCTCTCTTATTTTTTGAAAAATGTTTTATTTT
GCAGAAAGGTGCTGAAAAAGTGGAAATGATATAAAACTTTCAGCTGGCGGGCTGGCTTGCCGGCCGGCCACTGTTGGAAG
CTTTGTTTTCGCGTTGTTCCATCGACCGAGTCTTTCTTTTCTTTTTCGCCGTCTTGCGTGCACGTGCACGTGTGCAGCCC
CCGGTTTCGTAGCCTACGTCGAGTTGGCCTTGTATAATGACACCTTTCCCGCCATCTTCACAAAGAATCCTTTTTCCCGT
GCCCACTACTATCGCTCGCATGGCATGTCATGCCACCGAAACGTCGAGAACAAGTGCCAGCGACATCTGTTATAAGTTGG
GCTACAAGTTAATTACAATGTGACGCCGTATGCAAAACGTTTATACTTTATATATTACAGAGGTCTATCTTACACACACA
AAACGTGTTATAGTACTATATCTAGCTTATACTAAAATTAATTAAAGCCTGTCTTTGGAGCAAAGGTCAAATCATGTTGC
ACTTAGACACTGAGACGAGTTGATTTTTCTTCTCTTGTGTCTGCAGCGACCTTCTGAACGAGTACACGGTGGCCGTGAGG
AGGATGACCTGCCAGGCGCTGGAGCTGATGGCGGAGGGCCTGGGCATGGACGACAGGGACGCCTTCACCAGGCTGGTCCT
GCACAAGGAAAGCGACTCGATGCTGCGGGTGAACCACTACCCGCCGCGCCCCGAGCTGAAGCTCCTGCAGCAGCAGCAGC
AACACGGCGGCGGCGGCAGGGTCACCGGGTTCGGCGAGCACACCGACCCTCAGATCATCTCCGTGCTCCGCTCCAACGCC
ACCTCTGGCCTCGAGATCGCGCTGCGCGACGGCGCCTGGGTCTCCGTGCCGCCGGACCAGACCTCCTTCTTCGTCAACGT
CGGCGACGCCTTGCAGGTACTACACCATAATGCTTAGCTCTCTGATGCCATATTTTTCTTTTCTCTATTGCTACTATTTC
TTAAGAGTAATAAAAAATTGCTTAGCACGATGTTCAGCTGTCCATTGTGATGGGAATGGGATGGGGCCATGCTACTGTAG
TGGATCGTGTGGGTGTCAAAGTGTCATTTCTCCATTTCCACATGGAAATCCCGACCTTACGGGGAACCATGATGTCCATG
CCTAGTCAGTTTTGTCGAACAGGGGAATCTGAAAGCCATTATTCAATACCATATCATGTAAAGCATACAGCTAGCAACCC
TACACGATTAATTCTCAGTACAGATAAATAGTACAATGATGGTGGCGGCACGGAGAGTTGACACCGGTAACCGTACGGAC
ACACGGCAAGCTTTGCCTATGAAATCTCAGGACACGTAGTACAATGATAATGATGATGATAGCGGCACATAGAGTTGACA
CTGGCAATTGTGAAGCCGTTTTCTGGATGGAGCGGGCACCAAATACCCCACACAAACGTCTCGCGGGTTTGTTTCGGAAT
GACAACTCTGTTAGAGTGACCACCTTTTCGGCTAAAATCTTCATAATGACCATTATTGTTGACGTATAATATGCTGCATA
ATCTTTTATCAGATCCGTCTTTTGGTTGTATTGGTTAGAGCATGCACTTCTACATAGTACCATGACGATCCAGCAGATAT
GGATACTCTGCTAGAGTTGCTCTAGGGTATACAAACTTTGAGAAGAAGAAAAAAAACGATCATAGATGGCAAGCCTTTTG
TTTCATTCTCATGTGTAAATTCCATATGCCTCGTTTGTTCGATGATTCGTTTCGTTTGCTCATGATACGAGTAAATGTAC
GCGCAGGTGCTGACTAACGGGAGGTTCCGGAGCGTGAGGCACCGGGTGATGGTGAACAGCGTCCGGCCGCGGGTGTCGGT
GATCTTCTTCGGCGGCCCGTCGCCGCGGGAGACGCTGGCGCCGCTGCCGCAGCTCGTCGGGGAAGGCGGGCGCAGCCGGT
ACAGGGAGTTCACATGGCGGGAGTACAAGGCCTCGGCGTACCGGACCAAGCTGGCGGCGAACAGGCTCTGCCACTTCGAG
ACCACCAGCTAGCAGTCTAGCTAGCATGCGATTGCTTTGGCCTTTTTTGTTTTGGTGAGGATGTGTGAAACTTTGTGTGC
ACGGCGGCAGGGTTTTTTTGCTAGTGTGTTCCTAGTGACCGGTACATGCGCCCGGTAAGGTTTTTGTGTTGATATATGCT
GCAAAGCATTCTGTAGGTCCCGTTCGAGTTGGAGGCATCAGGTGAAGTATAGTGAAACGGTTCTGGATGTATGTGTTTGG
TTGGTTGAATATACCGAAGGTGGAATGTGTCATGGTTATTTTTCTGATATAGTGTATGTGGTGTGTATGGAGATGTGTAG
ATGCTACCGAAAATGTAAATGGGTGTACACACAAGAAATTATATAGGTTCGGCACTCTACGCCCGAAGGTTTTTCTTAGG
GAAACATGTTTACTTTATTGCTCAACTAAAACGGAGTTACGGAAACATCAAAACGGAATTACAGCCATCTGACCAATATG
GATGCAACGCCCTCAACTTTGGT
>TaGA2ox-A11_genomic
ATTTCGCAGGACCTGCGCCGGGCGATTTTTCTCCCGGTCCGATAAGCGGTTATTACAGTGGCTGGGGCGTTTTGCAGGAT
GTGATAGAGATGCTCTAAAGCGACAGTTTGGGACTGTGTTTGCGGCAGGGGTTTAACCGTGTGCGACGGACGGTTCTCCC
CACTGTCCTATATATAGGTCCCTGGTCTCGCTTCCGAGCTCCTCCGTAGAAGCCCGATTTGTTTGACGTAGCCAGTGCCC
AGTGGCGCAGTGGTAGCTAGCGAGCGAGCGTGTGCCACGACTCCATCACAAGCTATACGTACGTGTCTAAGCTAGCATCT
ATCTCTAGGTCGACCATGCTGGCCTTCGCCGAGGGCACGAGCTGCACGACCACCGATCCGCCTCTGGCGGACAGCTACCG
CGCGCTGCTCTGCAGAGGCGAGCTCGAGGGCGTCGGCGCTGCGTCGGCGCATGCGGTGGAGAGCCTGGCCATGCTGGAGC
GTGATCTGCCGATCATCGACTTGGAGCGCCTGGCGAGCCGCGACTCGAGGGAGAGCAAGGCGTGCGCGGACGCCATGGCG
AGAGCGGCGTCAGAGTGGGGCTTCTTCCAGGTGGTCAACCACGGCGTGGGGCGGGACCTCCTGGAGGAGATGAGGCGGGA
GCAGGCGAAGCTATTCCGCCTGCCGTTCCGTACCAAAGACAAAGCCGGGCTCCTCAATGGCTCGTACCGGTGGGGCAACC
CGACGGCCACGTCGCTCGGGCAGCTCTCGTGGTCGGAGTCCTTCCACGTTCCGCTCCCCAGCATCTCCCGGGAAGACTGC
GACTACGGAAAGCTCAACTCCTTGAGGTAGAGTACGTGCGTAAGCATGCATGCAAGCCCGTATGCATGCATGATTACTGT
AGGTCGTCTGATGGCTGATGGGCAAGAGTTTTGTTACGCGAGCAGGGGAGTGATGCAGGTGGTGGCGGACGCGATGTCGC
GAGTGGCGTACACGGTGGCCGGGACTCTTGCGGAGAACCTCGGGCACGAGGCAGGGGGCGGCGAGCCGGTGTTCCCGGCA
GGGTGCGACGGGACGACGTGCTTCCTGCGGCTGAACAGGTACCCGGCGTGCCCGTTCGCGGCGGACTTCTTCGGCATGGT
GCCGCACACGGACAGCGACTTCCTCACCATCCTCTGCCAGGACCAGGTCGGGGGCCTACAGCTCATCAAGGACTCCCACT
GGGTCGCCGTGAAGCCCCGCGCCGACGCGCTCATTGTCAACGTCGGCGATCTGTTTCAGGCGTGGAGCAACAACAGGTAC
AAGAGCGTGGAGCACAAGGTGGTGGCCAACTCCAAGGCGGAGCGCTTCTCCATCGCCTACTTCATGTGCCCGTTGTCGGA
CTCGCCAGTCGGCACATACGGGGAGCCCTCGCCGTACAAGCCGTTTACCTTCGAGGAGTATAGGAGGAGTGTGCGGGATG
ATGTCGAGAGAACCGGGAAAAAGATTGGACTCCCCAACTTTCTCAAACGTTCAACCGTTCACGGCCTCGATGACGACATC
ATGGACCTCTCTTCTTAACTGTGTGAACTCAGTCTCACCGTCCGCAGTTCGGAATCAGCACACCTCAATGATACATATGC
TTCTGCCTATTTTAGAAAGAAAAAAAATCAGACGACCTTGTGACATACAGGTAGTACAACGGTAGAGCCGTCGACTACAA
TGAATGTACCAAGATATGGTACCATTCGGTTACAATTTGTTAGGGATCCTAACCGATCGTGGTACCATTCGGTCGCACAA
GAGAACGTTCAAGCCCAAGTCACACGGGTGGCTACTGGCTAGACCGGTAGTGGGATGGTGGTGGCGACATGCTGCCAGAT
GGCCTCTG
>TaGA2ox-B1_genomic
ATATCCAGATCGGACAGAACCTGGTTGTGCGCGGCCATATCAGCCTACGCGGCTTCATGAAGACGTGACACGAAGCTCCT
TAGTTTGTTGACACTATGGGACATGTCGGTATCTCGATTTTCATGATGTAGACAACGATGGAGAAGGTCATGATCGATGG
CTGAGATTGGAGGTCCAGCAATAGCGAAGGGGGGCGATGGAGGCTTTGCTTCACAGGCTGGTGCTCGGATTTGGCTTGCA
GGATTTTCCCGTCCACTCTGGACATGGTACCTGTGAGTTTGGTGTTTGATAACTTTCAGGAGCAGCAGCAGCAAGTGGGG
CGACAACACCAGAGGATTTCATTTTTTGTGGTGATCCTCGAGTGCCGCGAGTCATGACTTTCAGGGTGAAAAACTAAGGT
CTGACCTTCATTGGTTGTGCTTGGCAATGGCCTTGCTGAAGGTATTGCTTTGAGAGCTCTGACTTCTCTAGGGTGAAAAC
CTAAGATCTTCGATCAAGCGACGACGACGCTTGTGCACTGTTCCCTTCTTGGAGGCGTCGCTTTTGGGAAACTTTTTTGT
ATTTTGGGTGTTGTCTTTGGTGGTGGTTTGTGTGCTGCTGTTGAGAGGAGTTGATCACTATGGCGGGGCGTTTGTTTTTT
TCTTTATTTTTTGTTTTATTTATCACACAAAAAGAAAAAGAGAACGGGTACTACGTTACACCAAGTCGAAAGATCACGGG
GGGTCAGCAACTCACCACTCTAGCAGTGATTCTCTCTCTTCATGTCCATATATACAGCCACTCTCCCCTCCGGTTGGAAG
ACCCCCTACACACAACTCGCAGTACCAGCTCGATCATAGTGTCCATCACCCAGCTCTCTCTCTCTCTCTCTCTCTCTAAA
AAACACTACCACACACGCGCTCGCACATACTCTCTCTCTCTCTCCACAGTTCGACGCATTGCATACGCACGTGAAGCGAG
CGTCCGCCGAGCTAACGCGATGGTGGTGCCTTCCACGACGCCGGCGCGACAAGAGACGGTGACCACGCTGCTTCCACCGC
CGTGCCCCGGCGGCGGCGCCATACCGACGGTTGACATGTCCGCGCCCCACGGCCGCGGCGCGCTGTCGCGGCAGGTGGCG
CGTGCGTGCGCGGAGCAGGGCTTCTTCCGTGCCGTCAACCATGGCGTGCCTCCAGCGGGACCCGCGGCACGGCTGGACGC
CGCCACCTCGGCGTTCTTCGCGCTCGCGGCACACGACAAGCAGCGCGCCGGCCCGCCGAGCCCGCTCGGCTACGGCTGCC
GCAGCATCGGCTTCAACGGCGACTTCGGCGAGCTCGAGTACCTCCTCCTCCACGCCAACCCCGCCGCCGTCGCGCACAGA
GCCAGCTCCATCGACACCAACGACCCCTCACGCTTCAGGTACATACATACATACGTATATATGTCTTTCTATATATAATA
ATAAGAACTGTACTGCCTTGTACTCGCAAAAAAGAAATACTGTACACTAATATAAGACGTTTTTGCAGTTCAATTGTTGA
ACTGCAAAATGTCTTATATTGGTGTACAGAGGAGTACATGCTTACGTACAAGGCACACACATACCACATCAGTGAAGCAT
CATTATACATTTGCCTAACGTTCTAATGGTTTCTTAATCCTGCAAGCATCAAGAAAACCTTCAAACATGAAACATACTAG
TGCTGTATTCAGGCTCACCTGCCAGTGACACTAGGGCCTCGTGGCAAAAGCTCGGTTTTACTACATAACAGTCTGGTCAG
CTCGAGGCGTTAGAGAGAGAGAGAGAGAAAGACAGTGTCACTTTCGGTTTCCTATACACCACTGAAGTGCGTCGCTCCAC
CGCCATTAATTATCATATTAGGTCCAGAGGGTTTCAAAGCTCAAGACGTCGACAAGCCAATGTGTAGATAGGCGTTTATA
CATGCGTTGATGGCGCTGGAGGCGTCAGACGTGACATGATCAACATCCAAAGCTAGAGGCTACATATAGCTAGCAGCAGT
GCCACTTAACCAACTGACTATGTTGATGTTGGTGTGAATGTGATGTGGTTTGCTTATCATAATAATCCTGGGCCTGCCCC
ATTGCATATTGGTTAGCTATCCCCTAATAAATTTGGAAGATATGGTTACAGTCAACCTTTGTTAATTCCAGACCGACATG
TGGGGTCGTCCTAGAGAGGTGATATATGTGGGCATCAGGCATGGACCGATTTATTTGTGAGGCAGGACTAGCTAGCTAGG
GCATGGCCTGTGTGTACACAAGTAGCAAGGGCGTGCATGCACAGAGGACTTTCTGCTTAGTACAATGATGTCTTGTGTAT
ACAGGCAAAAAAGAAGCCAATGTTGGAAGCATGCATGCATGCACACTCGTGTTGCAAAACTGAGCTTGCCTAGCTACTTC
CTTTTTTGAAAGGACCTAGCTACTTCTTGTTTTGCCGTGTTGTGATGCACTACATGTTACACACAGATTCTTTCAAGGAC
GAAAAAAGTTACATGTGCAAATTGAAAATATAATTCAAGCCAAAGTGAGAGGTGTAGCTAATGTATAAATCGAAATATAT
ATATCACAACGTGGACAGTTGTTGAATGAATACAAAATAATATTTTAACTCCAAACAGATGTAGCTAATTTAATTATTTT
TTATGGGGGAGATGCAGCTAATGTTATTGTGGGACTAATTTATATATACTTTGTGCTACCATATATGCCTATTAGTTTCT
CTACTTTTATGTTTTTTGTTCATGACAGAATTAACTTCAATATGCACACATATGTATCATCTTCAGATAGGTCTCATCGA
TTAAATCGTGGGAATACATGAGCACATAGTTTCTGAAACGATAATTATTTTGCAATAATGGCATAATTGATGCTGTTGAT
AAGTTGGTTCCGGCGATTAAGATCAACATAGCTAGTTTCTAAAGCAAAATAAAAGCATACAATTGATGTGACACAACAAA
CTTGATAGCTACACAGGATGGGCATGAGAGATTTCCTCATGAAAGTTAGGCTAGAGTTGTCTAACCCTATACAAACATTG
GAAAAGGAAAACACAGGAAAATCAGTCTTAGCTAAGAAATTTGACTCACCAATTTCTGCCTGGGAAAGATACATTTGTCC
CTGGTGATGGGAGAAAATGCCCACAGATGTTAAGCTACAGCTGACTGAACATAACAGATAAGATCTTCTTAACTATGTTT
GCGCGTATATACGCTGAATACGAAAGGTCATTTATGAAGTACTATGAGTGTAGCACTCACTACCCAGATCAGAAAGTGGC
CTAATCAGAGTTTGTTGAGAGCAAAATAAGATGAAAGGGACAATAAAACACTCTCTTCGGTAGTTAGCTAGAAGGACCCT
CTCAGGCCCCTCTCCAACAGACTGTGTATATCTGTGTATCAACTAATCTGACACATATATGCTGCAGTGGCCTCCAATTA
ATGGCAATATCCAACCACCAACTGGTGCAGCAATAGAATGGGAGTACAAGAAAGTTGAACCATCCATATCTACCAGATAG
CTCTGTGGGCTTAATTAGCAAAGTTCATCAAGTTTTTTCATATAGACAATGATGTATATGCATGTACCTGGTGTATACAT
ACACTGTATATTTTTTCTTGGAAAACAGAATAACCTCCTTTTGTCATCAAATAAAAGGAGAGGGGGGCCCCAGTTGAAGT
ACAAAAGTCTGATGGGAATAAAAATGGTCCCCAAGCCACCCATAAAGAGCATATCCATGCTATCCATATAAAGCCAAGCA
AAAGAAAGGAGGCACAGATGCAAAGGGTCCTTTTTATGGTAACATAAACGAAATGTTCGAGAGCTTGTGTTGTGGCACTG
GCAGGGAAGTGATATATGATCCCAGCACCGATGGGTCTTTCCGTGGAGCAGTGGGAAAGGGCATGACCAATCCTGTCAAG
AACCCATTTGCCCACTGGAAATTTTGTCACCCCCCAGCTGCATCTCGACTTACAAAGAAACGAATATAGCATGTGCGTGG
ATGCAGGCAGGCAAGGGATGCAGCTTTTGAGTGCTCGTGCATCAATCGGTCAAAATCTTCTCCATCTTTCTCTTTCTTTC
TAGTATACTTGCCATGGCACATGCGCGCACCTGATCCTGTGACATCACTCTTTTTGATAAAAATATTTAACCAGGTGTTT
GATTTGACTCACATGTTGAAATCCCCTCCTCCCACTTTCTTGCAGTTCTGTTGTGAATGAGTATGTGGAAGCAGTGAAGC
AGCTTGCATGTGACATCCTGGACCTGTTGGGAGAGGGGCTAGGGCTGGAGGACCCCAGGCTCTTCAGCAAGCTCATCACA
GAAACTGACAGTGACTCCCTCCTGAGGATCAACCACTACCCTCCATCATGCACCGTTCACAAGCTTGACCATGATGACCA
ATGCAAGCTCAAGGGGGTTGCCAGGACCAAGGCTGGTAACGGTGGGAATCCGGCGGCGGGTGGCCGGATCGGGTTCGGTG
AGCACTCCGACCCACAGCTACTTAGCTTGCTCCGAGCAAACGACGTTGATGGCTTGCAGGTGCTTCTGCCGGACATCAAC
GGCAAGGATGTGTGGATTCAGGTGCCAGCAGACTCTTCGGCCTATTTCGTCAATGTTGGTGATCTCCTTCAGGTAGTCAC
ATCAATTAATCTGAGTAGAAGGAACATCATTAGATATATTTTTAATTACCAGAAAAACTATGCTTTATAGGAACTGTTAA
AGAAAGGAAAACAAACTGTTAAAGGCATTGATCTGGGACCAACCATAAATACTTGCATACGATTTAGAAGTTAAACAATT
TCTTTCATATGAACAGATTACTTACTACAGAAAACATGAGTAAAAATGATCTGCACTTAATCCTTTCATGTACATAAGAC
TGTCTGATTGGACACTCATGTTGAAAACTAGTTTACCAAGACACCCCAACATGGTATTTTGCTTATTTTAAAATCCACTG
CTGGATTCCCTCAAGTACCCTCTTACCAGTTGTCACCCAAAAAAGTCACATCTGAAGCTGTGTAAGTTGGCCTAACAGCA
CAAATCACTCATCCTTGATGATTTGTTTTGTCTTTTCTTCTCATCTGCCTTATACTTTTCAGGCTCTGACAAATGGGAGG
TTAGTAAGCGTCCGGCACAGAGTAATTACAAGTGCCTGCAGGCCAAGGCTGTCCACCATCTACTTTGCAGCCCCACCACT
GCATGCACGAATCTCAGCGCTCCCAGAGATGGTCACAGCCGGCTCACCACCCCGGTACCGGTCATTCACATGGGCCGAGT
ACAAGACAGCAATGTACTCGCTCCGCCTAAGCCACAGCCGCCTGGACCTCTTCCATGTTGATGATGACGAAAGCGGCAAC
GGCAGCAAAGGAAAATAAGAGGGATGACTGCTTGAGTTGCAGGCAATCTGTATGATGGGGATTAGTTAGATATAAGAATC
GTCCCCAAAATTTTGGCTCTCTGACAGCTATTGCCAGAAATCTCAGTATTATGATGGTGCAGTGTGTGTGTGTCCATGAC
CTGGCTAGCTTTGTACAGAAGTGATGGTTGTATGATAGTAATGTACTATTGCCTTCAGCGAACTGGTTGTTCCCGTGCAA
CTTATATTTCTGCTCTCTCCCTTATTGGACTTTCCTTACAGCAAAGTCTTCCACAAAAGTGAGACCTAACTCTAAACTCA
AATTTACAATTTTCAGATTTCACAGAAACTAAAGGCCAAGCCAGACAGAGGCAGCAATGTCGAGTAGACTATAATCAAAT
ACAGATGGTAGTGTCGTCCGCAAGAAAGTACATATGATTGGAAATATGCAGCAGCGCACAAATTTAACTAACAAGTTATC
AATAAGATGCAACGTTTAAGGCATATATCAGCTCGAGCCACATCCCCAAATGGGAGATGGTGATCAATTTTCTAAATTGA
AGTGTGCTCGATCTGAATTGATTTTGTTCTTCTTATTAAGCACAAGGTACTATAGCACCAGGTATTTGTGCAGTACTTAC
TATTCATGAGGGGGATTAGATTGAGTTTCTTAGTTTTTACAGAGAAAAGGCTTGGCGCCCTGCTTTATAGAAAGCAAACA
GTCTGATAAGGTTCATGCTGGGGATACCAGCTTACAATACAGAGAACTTAAAGAAGAAAAAGAGTCATGAAACTCAAACA
TTTTCACAACATAACCCCAAATTATCAGGTAAACAAAAACCTCAGGAAATTACAGAACGAGAGTGTGCAAGGGAGAAATC
CTTCACTGACGAAGGCATAGAAGAGCACGTCCGCTGATCCTATAGCACTGGCCATTGCTTTGATTTTGTTAGTTTGGATG
TCTTTGGTAGATGGTTTCATTTATGTTAGATATTCTC
>TaGA2ox-B2_genomic
ATAACACAACACCAGTGCAAGGTACGATCAGCTCAGCTGGTTGCAGGAGCCAGCACGTACGCACGCCATGGTGGCGTCCT
CTGCGGCACCGGCGTCGTCCTCCGCAGCACCGGCGTGCCGGGGCATGGCGCCCGCCGGCATTCCCACGATCGACATGTCC
GCGCCGGCGGGGCGAGCGGAGCTGTCTGGCCAGATGGTGGAGGCGTTCGCCGAGCGCGGCTTCTTCAAGGCGGTCAACCA
CGGCGTGCCGCCGCGGGTGTCCGCCCGGCTGGACGCGGCCAGCGCGGCGTTCTTTGCGCGGCCGGCGCATGAAAAGCAGG
AGGCTGGACCACCGGATCCCCTGGGCTACGGCAGCCGGAGCATCGGCTCCCACGGCGACGTCGGCGAGCTGGAGTACCTG
ATCCTCCACACGGACCCCGAGGTGGTGGCGCGCAAGGCCAGGGCCATCGATAGGGACGACCCTTCACGATTCAGGTATGG
CCCGTATGGGCNNTGCATGCAGTGTCCCTTTCGCACATGAACATGAATAAACTTGTACCTATATTCATTGTTTCTTTGTT
CTCGTAGCGGCATATTGTTTGGTTGCTACAGCTTAAATACCAAGAAAAAACAATAGNNNNTATAGCATGCTATGACAAAT
AGAGCANNCCTTTAAAATCCGCTATGACGAAGCTATATCATGTTATAGCAAAGGATTGTACAGTATATTTTATTTAGCGA
GNNNNNNTACAGCGTGCTGTTAGCGGCCTTACATCACAATATTTTTGTAGTGCTTAGTGCTCCTGGTACTCTTGTTGTGT
CATCATGCTGTTGACTATGATGATACTGCACCTCGAGTATATATGTTTTTCACCAAATCCGAATCTCTGCATGACTGAGC
GAAATACCACCTCCGTTTCAGAAACGACTTACTGTGTGTAGTCAAACTTTAGAACTTTTTTTGTTCGTGAGAGAAACTTT
TAGAACTTTAATCATTTAGATTTGTAAGATGAGAGTAATATCATTAGACATTCTCAATGCATGGAAACATGCAAAACAGT
GAAGCATGTTAGTTCGTCGCCTGTGACAGAAAAACAATCTCACTAACATTTTATACACAGTGAGGCGGTGAACGTGTACG
TGCAGGCAGTGAGGCACTTGGCCTGCCAGATCCTTGACCTGCTCGGCGAAGGCCTGGGCCTCCGCGACCCTGCGTCCTTG
AGCCGGCTGGTCACGACCACGGACAGCGACTCCCTCGTCCGGATCAACAACTACCCACCCTCAGCCGCCAGCGATGGCGG
CGTGAAAGCCGCCAGCTCGGTCGGGTTTGGCGAGCACTCCGACCCACAGATCCTCAGCGTCCTCCGTGCCAACGACGTCG
ATGGCCTGCAGGTGCTCCTGCCGGACGGCCGCGGCGAGGACGCCTGGGTGCAGGTTCCGGCTGACCCTGCCGCCTTCTTC
ATCAACGTTGGTGACCTTCTTCAGGTGATCGGCAGTGCTAGTACTATCTGAACCAAACAATTTTTCCCATTATACTCTGG
CAATAAAATTCAGACATGTTGAGTTGGGCATGAATTGTTCTCTCTGTGTTTTGCAGGCTTTGACAAATGGGAAGCTGGTG
AGCATCCGGCATAGGGTGATGGCCAGCACCAGCAAGCCAAGGCTGTCAGCTATCTACTTCGCCGCGCCGGCGTTGCACGA
GTGTATCTCGGCGCTCCCAGAGACTGTGACCGCCGCCGCGCCGCGCCGGTATCGACCATTCACCTGGGCGGAATACAAAA
AGACAATGTACACGCTCCGTCTGAGCCACAACCGCCTCGACCTCTTTAAAGTCATCTTGGTCGGTGATGTCGGTGAAGGA
GCTGGTGAAGACAGGTCTCGGATATAGACATCAACATGATGTTGCATATATATTGAGTTGTATACAAAATTTTGGTTCTT
TGGCAACTATGAACTGCGGATTTCTTGGTGTTATTATCCTAGAATAATGTGTGATTATTACTTATCATGTAACATAACTC
AGCGTCGTGCAGATGTAATTGTGTAGTAGTTCTATGAGAATATTCTTTACTTCTTTTATCTCCCTGATATGTTATCTTGT
TATTTCGTAAGGTTAAATTCTTGATTGGCAATGAGATGTCAACAAGATTTTGGAAGGATATGTGGTTAAGAGAGACACCC
CTAGCCGT
>TaGA2ox-B3_genomic
TCCATTGCCACCACAGACCACCAAGCGAGAAAAGAGGAGGTGGCGACATGAGCGGGGCATTCCCCCAACCATCTGCGAGC
CCGGATGCGATGAAGCAGCGAGCCAACCAACCCCATCGTCCTCGTCCCGATTCATCTCTTCTCTCCTCCTCCTTTCCCAC
TGTCAGTTGGCCCTTCCCCTGCCCTGCCCCCACCGCGCGCCGCTCCTTCCCGATCGGCAGGTGCCCTCGCCTCTCCTCTC
CTCTCCCCTCCCCTATATATATGCCCCGCGCCCTCCCCCACACACACTCCAACTCAGTGGCAACAGCATCTCCCCTGTTC
CGCCCGCCCGCTCGCCTCTGTTTCTTTTCTTTCTTTCCACAGCGGCTCTGCTCCGCTCCTCACCTCCCTCGATCGCACAT
ACCATATTTGGTAGCTCAGCACAGCCATGGTGGTTCTTGCCAGCACGCCCGCCGTCGATCACATCCCGCTCCTCAGGTCC
CCCGACCCCGGGGACTACTTCTCCGGCATGCCGGTTGTCGACCTCTCCAGCCCTGGCGCGCCGCGGGCCATCGCCGACGC
CTGCGAGCGCTTCGGGTTCTTCAAGCTCGTCAACCACGGGGTGCCAGCGGACACGATGGACAGGCTCGAGTCAGAGGCCG
TCAGGTTCTTCTCGCTGCCGCAGGCCGACAAGGACCGCTCCGGCCCGGCCTACCCGTTCGGCTACGGCAGCAAGCGCATC
GGGCTCAATGGCGACATGGGCTGGCTCGAGTACCTCCTCCTCGCCGTCGAGTCCGCGTCGCTCTCCGGCGCCTGCACCGT
CCCGTCCTGCGCGCTCTTCCGGTACGTTCAAATGCCCGCGCGAACGGAATGCAAGCCACCGCGATACGACGCGTGTCTGG
TTGGTTTCACCGAGTACTTATGTTACATGGCGTGTTTTGCAGGGCGGCGCTGAACGAGTACATCGCGGCGGTGCGGAAGG
TGGCGGTGCGGGTGATGGAGGCGATGGCGGAGGGGCTGGGCATTGCGCCCGTTGACGCGCTGAGCGCGATGGTGACGGCG
GGGGGGAGCGACCAGGTGTTCCGGGTGAACCACTACCCGCCGTGCCACGCGCTGCAAGGGCTGGGCTGCAGCGCCACAGG
CTTCGGCGAGCACACCGACCCGCAGCTCATCTCCGTGCTGCGCTCCAACGGCACGTCCGGCCTGCAGATCGCGCTCCAGA
ACGGGCAGTGGGTGTCCGTGCCCTCGGACCGCGACGCCTTCTTCGTCAACGTCGGCGACTCGTTGCAGGTATGCCCGCCC
GTTCCTGACCCCGACACGTGACGCCTTTTCGTGCACGCGCTAACCTGTTCTTTTTCTACTACTACTAGCACATTTATACT
TTTCTAAAACGATTTGCACTGTACGCTTCACTAAAATGACGTGAGGCATGATTAAATTGGAGATAGTGCACTGCTAGCAC
GCAGAGCCATCGTTCGCATCATCACCAGTAAAAACGAACAACATCCTATCACCCTGAGCAACTAACAAAAAAACGTAGTA
AAATGAAGAAATAAACCGAGAAAACGAAAGAAGAAAGAGATGGTTGTCATGCGCGCTGGTACGGCTGCCACGGCAGAAAC
AGGAACAGGTGGCTCCCTCCCTGGACCAAATAACTGCTGCCGACCCATCGCATATTCGCCACATCAGTATAATCCGTTAG
GCACATGAGCTTCGCGTGATTGCTGCATGACATCTTACTAATCGCTAGCTGTGTGTTCTTGCTGCCTACGTACCGTATCG
TATATATGCCTTGATCTCATGTACTACTGTTTTATTTTTGTGATGTGTATGTATAGGTGCTGACCAACGGGAGGTTCAAG
AGCGTGAAGCACAGGGTGGTGGCCAACAGCCTAAAGTCTAGGGTTTCCATGATCTACTTTGGAGGGCCAGCGATGACACA
GAGGATTGCACCATTGCCGCAGCTGCTGGGCGCGGGAGAGCAGAGCCTGTACAAGGACTTCACATGGGGCGAGTACAAGA
AGGCTGCCTACAACTCGAGGCTCGGGGACAACAGGCTGGCTCAGTTCCACAGGTAGCCTCGCCTGCCGCCTGGGCCTGCT
CAAGGAGCAGCTTTTACCAAGCCAGCTAGCTCTAGCTTAGCTAGCTCTGCCGTGGCTTGTATTTCCCACACGATCGATGA
AGATCAAGAGGGGGGGAAGCTACTACTAGAAAAGAAAAAGAAACAGGGCTAAAAGAAGATGATTTCAAGATTCACATGCA
GTAGTAGAGCTGCGGAGGTAGCTAGATCCTTTTTGCGTGTGCGCGTGCGTGTGTGTTCATAGTTGCTAAAACTCGCCTTT
CCTATTCGGGAATGCCGGACGAACGATGAACAGATAAGTTAACTTGATGAATAGTTAGTGTGAACCAGATACAGCAGAGG
ATTGGCATCAAAGTGGTCTTCTGATATTTTCTCATATTCATGAGTGGTAGTACCTGGCTTCGACTTCGATCTTGTTTTCT
GC
>TaGA2ox-B4_genomic
GAGCCATCGGCGACCTCCTCCCCCCGCCACCACTATATATACGTACGCGCCATGAACGCCTTCCTCACTCCCCATCTCGC
ACTCGTGCGCCACCACAGCTCGAGCTCTCATCAGCAGTGCGCCACTGTTACAGCTGTTGTAGCTAGCTTGTACGGCCCTG
CTTGTTTGGTTCACGGATTGGTCGCTCGCTCTGCTCTGCTTATTTGCTTGGCCCAGCTCTGCTCTGTTTCTTGGCAATGG
TGGTCCTCGCGAAGCCGGCGGCTCTGGAGCAGATCACGCTGCTGAGGACGCCGGAGCCGTGGGAGAGCTTCTCGGGCATC
CCGGCCGTGGACCTGTCCGGCCCCGACGCGGCGGCGGACGTGGTGCGCGCGTGCGAGCGGTTCGGGTTCTTCAGCGTCGT
GAACCACGGCGTGCCGGCGGGCGTGGTGGACCGGCTGGAGGCCGAGGCCGTCCGGTTCTTCGCGTCCTCGCAGGCGGAGA
AGGACGCGTCGGGCCCCGCCGACCCGTTCGGGTACGGCAGCAAGCGCATCGGGCGCAATGGCGACATGGGGTGGGTCGAG
TACCTCCTCCTCGCCATCGAGCGCGACGCGCTCTCCAAGGCCTCCCCGGCGCCGACGTCCGCGCTGAGGGACGCGATCAA
CGCGTACGTGGGCGCCATGCGCGGGCTGGCGAGGACGGTGCTGGAGATGGTGGCGGAGGGGCTGGGCGTGTCGCCGCGGG
GCGCGCTAGCGGACATGGTGACGGGCGACGTGGCGAGCGACCAGGTGTTCCGGTTGAACCACTACCCGCCGTGCCCGCTG
CTGCAGGGGCTCCCGCCCAACTGCAGCGTCACCGGGTTCGGCGAGCACACGGACCCGCAGCTGGTGTCCATCCTGCACTC
CAACGGCACGCCCGGGCTCCAGGTCGCGCTCCACGACGGGCGCTGGGTGTCCGTCCCGCCCAACCGTGACGCCTTCTTCG
TCAACGTCGGCGACTCCCTCCAGGTACATTCATTCATTCATTCAGGCCCAACTCATGCACCGGTGGACGGACCGACGACG
ACCGGCGTACGGCGGCAGCAGGAACAATAATTAACCAATCGGTCGGGGTCGGTGCAGGTTCTGACGAATGGGAGGCTGAG
GAGCGTGCGGCACCGGGTGGTGGCCGGTAACGGGCTCAAGTCCCGCGTGTCGATGATCTACTTCGGCGGGCCACCGCTGG
CGCAGAGGATTGCACCGCTGCCGCAGCTGCTGGCGGGGACGCCCCTCTACAGGGAGTTCACATGGGGAGAATACAAGAAG
GCGGCCTACCGCTCTCGCCTCGGCGACAACCGCCTGGCCCCCTTCGAGACGCCACTTGTCGCCATGGCACACGCCGACCA
CCACCGGTCCTAGCCAAGGACATACATCGCCGCGACATACTACCTTGGTAGCTTTCGTACGTGTCGACGTACGTACACAA
CGGGAGCTGCTGATTGCTCCGTCCATGCCGGCCTCCGTAGGCCGTGGCCCATGGGTGACCTGGCTGGATGTAGAGCTACG
TACCTAAGGTTGGACCGGGAGCGTGGGCGTCCTGCCATCCTGCATGCCGTTGCCGCGGTGTCCGGTGCCGGTGGGCGCGG
CGCTGGGGCGAACCTCGATCCTGCCGATCTGTTTGGTCAAATGTACAGTAGTAGTAGCACTAGGGATGGATCCATGAACC
GAGCTTGCATTGGCCGGTTCACCGGCCGCTAACAGTTGACACGCGGTGAAAGTTTGGTATGTGTCGGAGCCTTTCCAACA
GGTGTGGTCTGGTTACTAATGGCTTTGCTATATATGGGCGTAGTGCTCTGCTCTTGTGCTTGTCCTTTGCTGTGCTCTGC
TTCATGTCTCCTT
>TaGA2ox-B6_genomic
CCAAGAATGGTGATGGATGGAATGATCAAAATTGCACTTACCTGTCGTCGGAAGCCGCATTAATTGAGTCATGCATGCAC
CCATACGATACATACAGTAGTACATCAACATTAGAGTAAGTAAGTGCCATGGAGAAGAAGGCCAATGTTGTGTGATGTGC
GTGTCAAGAAACAACAAGTAGCTATGAATTTGGACCTTTTGCAACGTCACGCATGCAATGCACCGAGTCTAGCTACCCGG
AGCTTCCACTTCTTCAAAAACACTTTTGGCATTGAATGGAGCCTCAAGTTGAGCGGTCAAAGACAAGCCCCCCATAACTT
GCTGCGCCCCCACACAAGTGTCGCTAGGTCTTAATCGCTACGAAAGATCAGAGGATCGCTCGAAACGGCTAGGCTATTCC
CCGATCCACCGTCCGTAAGTAAAGGCGGCCGCGAGCCGGGCGAGCGCCCCATGCAAGAAAGAACGTGCGATCGAGCACAT
GTCCAGCTCTCCGCCCACCGAGCAACCACTAGCTATAGCTAGCGCCGCGCGCCCGGCCCTCCTCTCTATATATAGGCCTC
TCGCTTCCTAGATCTTTCGTAGCACCGCGACTCGCCATAGCCACTGCCCAGCGAGCGGCCCAGTGGTAGCTAAAGCGTAG
CTAAGCAAGTGAGTGTGCACTGCGTGTGACACGACGGCCGGTTGGTCCATCACAGGCGCGCTAGCCAGACGCACGCACGC
ACGTGTCTACGCTACCTATCTCTCTCTCCGTCGACCGACCATGCCGGCCTTCGCCGAGCCAGCCATTGATCCGCCTCTGG
CGGACAGCTACCGCGCGCTGCTGCGCAGCGACCAGCTCCACCGCGGCGGCATTGCGCCGGCGCTGTCGCCGGCGGTGCTG
GAGAGCGTGGCCGTGCTGGAGCGCGACCTGCCGATGATCGACTTGAAGCGCCTGACGAGCGGCGACGCGTGGGAGAGGAA
GGCGTGCGCGGACGCCATGGCTTGCGCGGCGTCGGAGTGGGGCTTCTTCCAGGTGATCAACCACGGCGTGGGGCGCGAGC
TCCTGGAGGAGATGAGGCGCGAGCAGGCGCGGCTGTTCCGCCTGCCGTTCGACACCAAGGAGAAGGCCGGGCTCCTCAAC
GGCTCGTACCGGTGGGGCAACCCGACGGCTACGTCGCTCCGGCACCTCTCATGGTCGGAGGCCTTCCACGTTCCGCTCGC
CAGCATCTCGCGGGAGGACTGCGACTACGGAAAGCTCAGCTCCTTGAGGTACGTGCTTACGTACGCCCATATGCATGCCT
GTTCTTCTTACCCTGCTTACTCTGTCAGACATTTAGCGAACGTGCTTAATTAAAATTAGTTAGATTAATCAGTTCAGTCG
ATAGAGAATTTATTTTCATTGGTGAGTCCAAGGACGAAAGAGCACTTTTGATAGTTATTACACGCGCGATCGTTATATTC
GTTTGCTGCCGGCACATATATGTGTAGTATATTCTAGAAGCAAAACTTTCCTGTCAACTAGTACATTAATTCGGCTTTGT
TTGGGTCGATGAGTGACGATATCATGTGTGCGGCTGCATTTGTGCCCACGAAACATGGGCGCTTTTAGTACACTAACCGA
ATTTAACGCCTTCGTGTCCATCGAACCAGCCTACCAACCCCATCCCCAGGACCATGATACATACGCCGAATATTAATTTG
TGTGCTGCGGGGTACCCTTCCGTGTACAGTGTCCGGATAGAGAAATATCTCAGGCTAGCAGTATACGTGTATGAACCAAC
AATACACACGACCATGACTCGAAATGGTACATGCATGAGCACTAGTTTTAATAGTACATGACCATGAATCTAATCTGGTT
ACATACGTGTGTTTACCACGGTCACTAGTCTCACTAGGCGAGAATTTTACCACGAGTCGTGTGCAGTAGTTTTATTGACT
TTAAGTCGTAGCAGGGTAGCAGTGGTAGTTTGTACTCCAGTACTGATGACTGACGAGCAAAAGTTTTGTCGCACGAGCAG
GGGCGTGATGCAGGAGGTGGCGGACGCGATGTCGCATGTGGCGGACACGGTGGCGGCGGCGCTGGCGGAGGACCTGGGGC
ACGATGCGGGGGGCGGCGAGCCGGCGTTCCCGGCGGGGTGCGACGGGACGACGTGCTTCCTGCGGCTCAACAGGTACCCG
GCGTGCCCGTTCGCGCCGGACACCTTCGGGCTGGTGCCGCACACGGACAGCGACTTCCTCACCATCCTCTGTCAGGACCA
GGTCGGGGGCCTGCAGCTCATGAAGGACTCCCGCTGGGTCGCCGTGAAACCCCGCCCCGACGCGCTCATCGTCAACATCG
GCGATCTGTTTCAGGTAACAGTCCCCTCCTCGGCGTTTTACCCCATATACGTACTACGTGCCGGAGTTTTGACCAAGCAG
AGAGGTGTACCCGACCGTCGCATCAGATGGCACGTTTTTTCTGTGTGGACGCATTTTTCGCCTTCTTATTCTGGTTCTCT
GCATTTGGATGCTGCAGGCGTGGAGCAACAACAGGTACAAGAGCGTGGAGCACAAAGTGGTGGCTAACCCCAAGGCGGAG
CGCCTCTCCGTCGCCTACTTCCTGTGCCCGTCGTACGACTCGCCGGTCAGCACATGCGGCGAACCGTCGGCGTACAGGCC
GTTTACCTTCGGGGAGTACCGGAGGAAGGTGCAGGACGATGTCAAGAGAACCGGCAAAAAAATTGGGCTCCCCAACTTTC
TCAAACAGTCTCCCGTTGACGGCATGAATCACACCCTCTGTTCTTAACACGCAGTGCTGTGAAGTACTCAAATCTCACCG
TAGAAGCGTCGTGCGCCCATTGTATGGAATCGGAGATAATTTCCCTTTTTTTAATTCTTTCTATTTCTATTCTAGTTTTG
TTTCGCCCCTTTTGGGCCTAGGTGATAGGTACTATACCACGAGATAATGATGGAGGAATCAATGGAATATATAACATGAT
GCTATGGTGATACGTCTGCCCATCTGTTCCCGTTTGTTTGTTCCTTGTTCCTTCTTTTCATCTTGTATGCGTACTACGAG
GAACAAACGTGGACGGACGAGCACCTAAGCTTCAACGTTGTTCCAATCGAGATGTTTTCACTAGACAAGCATATTTTTAG
ATATAAATTAGACAAACATATGAGTATTGTAAAACAGTTAGACTTAAAAAGCCATGTTTTCATTTGTGTGAACTGGAGCT
TGGCGCATGGTCATGGGCAACGGAGGATTATTTTTCCTTCGAATTTCAAAGGCATAAACATTTGCCTCATCCATTCATTG
ACATGAAGTTAGAGAGGGTTTTGCATAGAGTAAATTATTACATCAAGGCATTACTCTCCTGATATAATTAGTCTCAAATC
ATGGCCATTCTGTTAGGAATATCTTTATCAGACATGCTGATCCACTACTCATTGATGGAATGTTCTGCATTTCAATAGGA
AGTATTCAGACTCGCGACGCGGAGCCACTCCTTTGGCCATTACCCATACACTCATGGTGAAGCAACATTTGTACAAGAGA
TGGATTGCCGATTCTTGTTCTCTTTTTGTAAAAAATCGAGAAGCCACAATTTAGCCAAAAAATTTGTGGTCCAGTGCTAT
TTTGAATGGCCAACCAAAGGGAGAAAAGTGACCTTCAAT
>TaGA2ox-B7_genomic
GACCCCGATCGGCCATCGCTCTGAAGGCTGAAGGCTCTGACCCAAGTAAGTTTTCTGGAAGTGTGACTATGATGGACTTT
CAAGATTTTCTGTGTCGCCAGCAAGGAATTCTAAACCGAAAAACAAAACAATCGTAATATGTGAGCCATGTGTCATCACT
GACGTAGAAAACACACATTCCGCGTACGTACTGAAGTGCTCAGACGGCAGGGATTAAACCGGCACGGACACTACCGATCT
AATGTAACGATGAGCGAAACGGCAACCCATGATGACACTAGCGATCCGTGCCATTGGTGCTCGATCTGACGGCCCAGATC
AACGCACTACAGCGTCACAGGTGCACAGGCAGAGCGCGCGGAATATTCAGAGGCTGTACTTGTACCAACCCAAACTTCCG
GCGGGCGGGCCGGTGCGCCTATAAATAGAGGGCAACGAGCTCGGCTCGTATCACTCGACTCGAAGAGCTCTCGCGCTTGC
TCGATCAAACCTTCCTGCCCTGCTTTCTCCTCTGTTTCCTCGAGACCAAGGAAGAAGAAGCCGACCGACCATGGTGGTTC
TTGCCAAGGGCGAGCTCGAGCAGATAGCGCTGCCGGCGGCGCAGCCGCCGCTGGCCCACGTCCGGGCGATCGACCTGTCC
GCCGCCCCGGGGCCCGGCCGCGCGGCCGCGGCGCGCGCGCTGGTGTCCGCGTGCGAGGAGCAGGGCTTCTTCAAGGTGAC
CGGCCACGGGGTGCCGCCGGAGCTCGTGCGCGCCGCGGAGGCGGCCGCGGCGGAGTTCTTCGCGCTGCCGCAGGCCGAGA
AGGAGGCCGCCGCGGGCCGGCCGCTCGGGTACGGCAGCAAGCGGATCGGCGTCTCCGGCGACCTCGGGTGGATCGAGTAC
GTCATGCTGGGGGTCACCCCCGCCGGCGCGCTGCCCGCCGCCTCCTTCACGTCCTGGACATTGCCGTGCGCGGGCGCCGC
CGTGGCGTCACTGTCCGAGCCCCCCTGCCCCTTGCGGTGAGTTCGTTCGCTCGCCACCCATGCACGCGTACATTTTACAT
GCGCCCTCCGCGTCTGCACCGGCACCCCCTCCCTCCGCTGACAAACACATGCACATGCACATGCACACATGCCACGCCAC
GTTTTTCTTCCCGCCCTCTCATGATCTGCTCTGCTCAAAATGCGTGTTCGAACAGTCCAATCACTGTCAGTTGGAGAGCA
TTACCTGAACTCCTAAAGTGTACCAAAAGTGAATCTTAGCTAGCAACACCAGTCAATTTGCCAGGTCCCTAAAACACGAA
GCTGTGGGATTTTTTTTCGTTGAATAGTTTAGAGTTCCTGAAAAGCAAATTTGAAAATATAAGGAGAATTTCCGTGGATA
AGGTCGGCCTTTCGTGGCCGCGTGGAGCTTCACTATTTATCGCGGCCGACGTACGGAGGCGGCGAATCTTTAACGTTTGA
CTCACGTGCGGCGGCGACGTAACGGTCGGCCCGTTCCTTTCGATCACTCTCTACTTGCCGTGCTGCTCCGTTCGCACGTG
TCGGCGTCGCCGCGCATCCGTGTCGACGCGCCGCCCGTCCAGCTACGTACGTACGCTGCCTTTCTGCCGCTCCGGTGACG
TGCTGCCGTTTGCACTCCACACCGCCGCGCCCCATCTCTATCCGCATCTCTTTTGACATCATTCATTAATCGGTGTCGCC
GAGAAATGCATTGAGTGATATTTTGGTGGTCTTTTTTTTGTTGTCAGGGATCTTCTGGAGGAGTACGCGGCGGCGGTGCG
GCGGATGGCGTGCGGCGTGCTGGAGCTGATGGCGGAGGGGCTGGGGGTCGCGCCGGCGGACGCGCTGTCGCGGCTGGTGT
CGGACGCGGAGAGCGACAGCATGGTCCGGGTGAACCACTACCCGCCGCGGCCGGAGCTGCAGGGCCGCCTCCTGACGGGG
TTCGGCGAGCACACGGACCCGCAGGTCATCTCCGTGCTCCGCTCCAACGGCACGTCCGGGCTGGAGATCTGCGCGCGCGA
CGGCTCCTGGACCGCCGTGCCGCCCGACGCCGACTCCTTCTTCGTCAACGTCGGCGACGCCCTGCAGGTACGTACACCCT
ACACGTCGCGCTGCTCCTGCTCTGCTACACCTACACCTACACCTACACCTACACGGTAGGAGTACTTCTCTCAAGGACGT
AAGTTCGGTGCATGCTACTCTAGATGCTGCTACTGCTGTTGCACGTCACTTTTACTGTGGGGGTGCATGGATCTCCAGGC
GAGCAAACGAGATCGAGTCAATAATGATCAGTGCCCGGTCTCGAGCCTTCTCTCGAGTGTCCACATCAAACAAGGGCAGC
AGCAGTGCAGCACGAGGCTACATATATAGCACTGTATGTGCATGCATACGGCCAGCACGCAGTCGTGTACAGTACAGGGC
CCGCCCCCTTGAGCCCTGCACGTGAAAACCCTGGCATGATGAATGCTGATAATGCGAGCATGCATATGCATGCATGAATT
AATAAGACACTAGTATTACTACTACGCAGAGACTAGTTTCAGGTGCAACGCATCGTATTAATTTGGTCCTCGTGCATGCA
GGTGTTGACGAACGGGAGGTTCAGGAGCGTGAGGCACAGGGTGGTGGTGAGCAGCGAGAGGCCGAGGGTGTCCACGATCT
TCTTCGGGGGCCCGCCGTTCGGCGAGAGGCTGGCGCCGCTGCGCCAGCTGCTAGGGGACGGCGGCCGGAGCCGCTACAGG
GAGTTCACCTGGAAGGAGTACAAGAGCAGCACCCACAAGGGCAGGCTCGCCACCGACCGCCTCTGCAGCTTCGAGAACTA
GCCAGCGACCAGCCGCCTGACAGAGACTAGCTTCCGTGCGTTACGTATATACTGCAGGCTATATACTTATGTGTGTGTGT
GTGTGTGTGGTCATGGTCATAGTTAACTAATGAAGCCCCGGATATTCAAAACGCTCCCGTGCACACGTGCTCTCGCTATC
TCGGCCTCTTTGTCGTTGAGAATGAGACCACCTCTTGTAGCCGGCCCGTATCTCACAATAAATACGTGATATTCCTATTT
GAACTGTAAGGCTCACCTTATTACGCACATAAAGGTAAAGCCATTAGAAAAGCAGGTGCATTTCCCTCAAAAAAAAAAGA
AAAAAGAAAAGCAGGTGCATGAAAGAACAGAAATTGGAGCAGTTGGAGCAATTAGACGAAAAAAATATACAATAGCGCAA
ATTGCTTTTGGAGGCCGAGCTCCATGGAGACCCCCAAATGCAAAAATCAAATTTCGTAAAAATTCATAATCTATATCTCA
AAAAACTTTGGAAAAAAATACAAAGATAGATGAAGGCATAGTGCACAAGTGTGTAAATTTTTAGGACGAAA
>TaGA2ox-B10_genomic
AGATATGGTGGTATGGTCTCAATAGTACAACTTAAAACCTTCCATGCTTTATATTTTCTTTGAAATTTGCTCTTGAAGAA
TCATGTATCTATGTTAGATCCGGTGAGAAAAGACGGCTTCCAAGCAGAGGATGCGTGAGTGTTGGCCACATTTGGTCAAC
TTGGATGTCTAAATATTCTCACAATACTTGGCTCCCACTCGTTCTTTGCGTCATTGGCGCAACGAGTCATCTAGTATCGT
AGAAAAACGAAGCATGTATATCCTGTCCTTTGAAGAAAGTGCTCGTCCATGATGAGAGATCCGAGCGCGGCAAGGTGACG
GGGTTTTCTTGCGATATTTATATAAGTTGCCACGCATGCGTACGGGATATTTCCGTTTTGTCAGTTGGGGCCTGCCATGC
GTACATGTTCGTTCGGTCCGTGCATGTACGTATGAATTAGTAGTGGTATTCCAGAACATATATGACACAATCTGCCGTGT
AAAGCAATGGGTTGTTGATCCAGAAGATAGGCTCAAACATGTCCTCCGTTTCCCACTCATAATTATCTCCGGAAAATGCC
TCCGTTTCGTCTTCCTGCGCGCCGAGATTCTAATGTGGCAGCGCAGATGAATCTACTCCTAGTAGATTTTTTTTTCTTTT
TTGATTTGAGAATATAAGATGAATCTAGCCGGCAACATGAGATGAGATGCATAGCGATCCAGATGCACCTACGGCCCTGC
AAAATCATGTCGATTAACCCTGTCATGATTGAGACCCATTAATACGATTTGCAGGATATCGCTACAGTGCACTGTATCCT
ACCGAGACAGCTAACCGTCAGACCCCATTGTGTTGTGGTGTCATCGCACTCATACACCGCTGATACACGCACCTCTGCTC
TGACCTCTCCCCCATGCCTATATAAAGTGAGACCACGCCCTTGGTCTCCCTTCCATGTCAACCTAACTGCCTTCTCCATT
CCTCCTCTGTTCCTTGGATACAAACTGACTGACACCCTCTAGTTCATCAGCAGACGCTCTCTGTGCTTCATCTGCTTTGT
AACCATGGTGGTTCTTGCCAAGGGCGAACTGGAGCAGATCGCGCTCCCGGCCGTGCACAAGACGGCGCCGCCGCTGGCCA
ACATGCCGGAGGTCGACCTTGCCGTGGCGGGAAGCGGCTCTGATGGACGGGCGGCCGCCGGACGCGCGGTGGCGGCGGCG
TGCGAGGAGCACGGGTTCTTCAAGGTGACGGGCCACCGCGTGCCAGCAGAGCTCCTGGCGCGCGTGGAGAACGCCGCTGC
CGCCTTCTTCGCGCTCTCGCAGCGGGACAAGGAGGCGGCGATGTCGGCCGCGACGCCGGGCAGTCCGTTCGGCTACGCAA
GCAAGCGGATAGGCAACAACGGCGACCTCGGGTGGGTCGAGTATCTCCTGCTCGGTGTCACCGCCTCGACGGGCGGGCCA
TTGTCCGTGCCCGAAGGGGTGGTGCCGTCAGCGTCGCTCTGCTCTTTCCGGTGAGTGCACCCTTGAATCGAACTGATAAT
CACTCCAGCTTGCAGCGTGCACGTACCAGGAAGATGTTTTTATTTACGACACGTTATTATAGTGATTAATCGTGCTAATT
AAATGGACATCGATTACGCGTTAGCAAATTGTACTCTTGGTAAAAGAGCATTTCCAAGAGCCTCTAAAGAAACGGCTTTT
TGTTGGTAAAAAAAGAAAAGAGAAAAGGGAGGCGAGCGAGCAGTATCAGGGACTGGTCCCCGTTGCCTTAATATAGGCTC
AATAAAACATGTGTCTGGCCAAACAAAGACTACAGGTCATTACGCCGAGATTGTCTGACCAAACAAAGACTACAGGTCAT
TCTGCAAGCTGGAATGTAGCCACTCCCCATCTCTCCTCACCTTTTGCCTTTTCGTCCATGGGCCTCACCTCTCTCTCTCT
CTCTCTCTCTCTCTCATATAAGATTAGATTAGATCTACTTGAACACATGAATACAAGACGGCTGGCTAGTGAATAGATTG
TCGCAAATAGCACGTGCGATTCCTGCATGAACACAGTAGAGAATCTGCATTTCTAGCTCTGCCAAGTACTACAGTATACT
CCCTCCGTTCCTAAATAATTGTCTTTCTAGAGATTTCAAAAAATGACTACATACGGAGCAAAATGAGTGAATCTACACTC
TAAAACATGTCTACATACATCCGTATGTTATAGTTCATTTGAGATAGTTAGAAAGACAATTATTTAGAAACGGAGGGAGT
AGTATGTATATTATTAATAATACTATGTTGCAGTAGTATCACGGTGGCATAACCGGTTAGGTGCCTACGTGTCACCTTTG
CTAAGCAGCTCATCAGTCGCTCGCTTACTCACTGTTCTTATCCAGCTTCCCTCTTATTTTTCCAGAAACGTTTTTTTTAC
AGAAAGGTGGAAATGATATAAAACTTTCAGCTGGCTGGCTTGCCGGCCGGCCACTGTTGGAAGCTTTGTTTTCGCGTTGT
TCCATCGATTGAGTCTTTCTTTTCCTTTCTTCTCTTTTTCGCCGTCCTGCGTGCACGTGCACGTGTGCAGCCCCCGGTTT
CGTGGCCTACGTCGAGTTGGCCTTGAATAATGACACCTTTCCCGCCATCTTCATCGAGAATCCTCTTTTCCGTGTCCACT
ACTAATCGCTCGCATGCATGGCATGGCATGGCACCGAAACGTCGAGAAGAAGTGCCAGCGACATCTGTTATAAGTTGGGC
TAGAAGTTACTCCTACTAATTACAATGTGACGCCGTATGCAAAACGTTTATGTTACACAAAACGTGTTATACTTTAGTAG
CTTGTAGCAAAATTAATTAAAGCCTGTCTTTGGAGCAAAGGTCAAATCATGCTGCACTGAGTCACAGACACTCACAGGAG
TTGGTTTTTTCCTTCTTCTTGTGTCGCAGCGACCTTCTGAACGAGTACACGGTGGCCGTGAGGAGGATGACCTGCCAGGT
GCTGGAGCTGATGGCGGAGGGCCTGCGTATGGAAGACAGGGACGCGTTCACGAGGCTGGTCCTGCACAAGGAAAGCGACT
CGATGCTGCGGGTGAACCACTACCCACCGCGCCCCGAGCTGAAGCTCCTGCAGCAGCAGCACGGCGGCGGCGGCAGGGTC
ACTGGGTTCGGCGAGCACACCGACCCCCAGATCATCTCGGTGCTCCGCTCCAACGCCACCTCCGGCCTCGAGATCGCGCT
GCGCGACGGCGCCTGGGTCTCCGTGCCGCCGGACCAGACCTCCTTCTTCGTCAACGTCGGCGACGCCTTGCAGGTACTAC
ACAAAAATGCTTTCTCAGTATTGCTACTATTTTTTAGAGTAATAAAATAAAAAATTGCTTAGCACGATGTTCAGCTGTCC
CATTGGGATGGGATGGGGCCGTGCTACTGTGGATCGTGTGGGTGTCAAAGTGTCATTTCTCCATTTCCACATGGAAATCC
CGGCCTTAGAGGGAACCATGATGTCCATGCCTAGTCAGTTTTGTCGAACAGCGGAATCTCGAAGCCATTATTCAATACCA
TATATCATGTAAAGCATACAGCTAGCAATCCTACACGATTAATTCCCAGTACAGATAATAGTACAATGATGGTGGCGGCA
CGGAGAGTTGACACCGGTAATTGTACGGACACACGGCACGCTTGCCTACACGTGAAATCTCAGGACACATAGTACAATGA
TGACCATGATGATGGCGGCACATAGAGTTGACACTGCCAATTGTGAAGCCGTTTTCTGTACCCCCCACAAACGTCAAATA
TAAAGCCTTGCGGATTCGTTTCGGAACGCTCTTTCAAAATTATGGCGATCAAAAGCGGGATGACAACTCTGCTAGAGTGA
CCTTTTCCGGACGATCCAGCAGATATGGTTACTCTGCTGGAGTTGCTCTAGGGTATACAAGCTTTGAGAAGAAGGGGAAA
AAAAGGATCATAGATGGCAAGCCTTTTGTTTCGTTCTCATGTGTAAATCCCAGCTGTTCCATTTTTTTTTTCGAAAAGGC
CCAGCTGTTCCATATGCCTTGTTTGTTCGATGATTTGCTGATGATACGAGTAAATGTACGCGCAGGTACTGACGAACGGG
AGGTTCCGGAGCGTGAGGCACCGGGTGATGGTGAACAGCGTCCGGCCGCGGGTGTCGGTGATCTTCTTCGGCGGCCCGGC
GCCGCGGGAGACGCTGGCGCCGCTGCGGCAGCTCGTCGGGGAAGGCGGGCGCAGCCGGTACAGGGAGTTCACATGGCGAG
AGTACAAGGCCTCGGCGTACCGGACCAAGCTGGCGGCGAACAGGCTCGGCCACTTCGAGACCACCAGCTAGCAGTCTAGC
TAGCATGCGATTGCTTTGGCCTTTTTGTTTTTGTTTTCGTGAGGTGTGTGAAACTTTGTGTGCACGGCGGCAGGGGTTTT
TTGCTAGTGTGTTCCTAGTGGCCGGTACATATGCCCGGTAAGATTTTGTGTTGATATATGCTGCACAGCATTCTGTAGGT
CCCGTTCGAGTTGGAGGCATCAGGTGAAGTATAATGAAACGGTTCTGGATGTATGTGTTTGGTTGGTTGAATATACCAAA
GGTGGAATGTTTCATGATTATTTTTCTGATATAGTGTATGGAGATGTGTAGATGCTACCGAAAATGTAAATGGATGTACA
CACAAGGAATTAGGAAAACTTTGTTTTTGCCACTCTAGTTTTTGCCCACTTTACTTATGCCACTATATTTGTTTCAAAAA
CTTATGCCACTATAGAATTTGACATTTCACTTTTGCACTCTTAGCTTTCACAATATATCACTTTTGCCATTCCGTGGCAA
AAGCAAAATTTTCAGAGTGGCAATTGTGATACTCCCTCCGTTCCCAAATATAAGTCTTTTTAAAGATTTCAACAAGTGAC
TACATACATGCAAAATGAACGAATCTACATTAAAATATATTTACATACATCCGTATGTTGTAGTCCATTTGAAATGTCTA
AAAAGACTTACATTTAGGAACGGAGGGAGTACATTGTAAAAAACTAAGAGTGGCAAAAATGAAATAAAAAATTATTGTTT
TTGCGATGGAGTGGCATTTGTGATGTATTGTCAAAAACTAAGAGTGGCAAAAGTAATATGTCAAATTTTAGAATGGCATA
TGCCAAATTGGCAAAAGCTAGAATGGCAAAAACAAAGTTATCCCGAAGGAATTATGTAGGTGTTCGGCACTCTACGCTGG
AAGTTTTTTTTAGGAGAAGCATGGTTTACTTTATCGCTCAACTAAAACGGAACTACAGAAACATCAAAAGGGTGTAAAAG
CCACGTGTGGGGCCTCTCATCTAAATGTAAAGCATGTCTACCTAGGTGTTGTGCATCCATATTGGTCAGGCGGCCTTCAT
GGACGAAAGAACATAATTGAAAATCTTTACTGGTCTCATTAATCTACTTCACCACAGGAGCGATGATCCCCAGACTACCT
ATGTTGATGTCGTAGACAACATTGTTGCAGTCTGAGGCCACACATAGACGTTGAATCACCAAA
>TaGA2ox-B11_genomic
TGTCTGTGGAATGGTTCTCCGTATCCACGAACGAATGCGGAAGGTTTTTTTGGGGCTGCCAAGCGACAGTTTGGAACTGT
GTTTGGGGCAGAGGTCTAACCGTGTGCGACAGACGGTTCTCCTCACTGTCCTATATATACGCCTCTCGTCTCGCTTCGGA
GCTCCTCCGTAGAAGCGCGATTGGTTTGCTGTAGCCACTAGCCAGTGCCCAGTGGCGCGCCCAATGGTAGCTAGCGAGCG
AGCGTGTGCCACGACTCCATCATAAGCTATACGTAGGTGTCTAAGCTAGCATCTATCTCTAGGTCGACCATGCTGGCCTT
CGCCAAGCGCACGAGCTGCACGACCACCGATCCGCCTCTGGCGGATAGCTACCGTGCGCTGCTCTGCAGAGGCAAGCTCG
AGGGTGGCGGCGCTGCGTCGGCGCATGCGGTGGAGAGCCTGGCCATGCTGGAGCGTGACCTGCCAATTATCGACTTGAAG
CGCCTGGCGAGCCGCGACGCGAGGGAGAGCAAGGCGTGCGCGGAGGCCATGGCGAGAGCTGCGTCGGAGTGGGGCTTCTT
CCAGGTGGTCAACCACGGCGTGGGGCGGGAGCTTTTAGAGGAGATGAGGCGGGAGCAGGCGAGGCTGTTCCGCCTGCCGT
TCGGTACCAAGGACAAGGCCGGGCTCCTCAACGGCTCGTACCGGTGGGGCAACCCGACGGCCACGTCGCTCGGGCAGCTC
TCGTGGTTCGAGTCCTTCCACGTTCCGCTCCCCAGCATCTCCCGGGAAGACTGCGACCGCGGAAAGCTCAGCACGTTGAG
GTAGAGTACGTGCGTAAGCATGCATGCAAGCCCGTATCTATGCTTGATTACTTGTTCGGCTGATGGCTGACGAGCAAAAG
TTTTGTCACTCGAGCAGGGGAGTGATGCAGGAGGTGGCGGACGCGATGTCGCAGGTGGCGGGCACGGTGGCCGGGATGCT
GGCGGAGAACCTCGGGCACGAGGCAGGCGGCGAGTCGGCGTTCCCGGCAGGGTGCGACGGGACGACGTGCTTCCTGCGGC
TTAACAGGTACCCGGCGTGCCCGTTTGCGGCGGACTCCTTCGGCATGGTGCCGCACACGGACAGCGACTTCCTCACCATC
CTCTGCCAGGACCAGGTCGGGGGGCTACAGCTCATCAAGGACTCCCGCTGGGTCGCCGTGAAGCCCCACGCCGACGCGCT
CATTGTCAACGTCGGCGATCTGTTTCAGGCGTGGAGCAACAACAGGTACAAGAGCGTGGAGCATAAGGTGGTGGCCAATT
CCAAGGCGGAGCGTTTCTCCGTCGCCTACTTCCTGTGCCCGTCGTCGGACTCGTCCGTCGGAACATGCGGCGAGCCGTCG
CCGTACAAGCCGTTTACCTTTGGAGAGTATAGGAGGAGTGTACAGGATGATGTCAAGAGAACCGGGAAAAAGATTGGACT
CCCCAACTTTCTCAAACGTTCTACGGTTCACGGCCTCGATGACGACACGATGGACCTCTCTTCTTAACATTTGTGAACTC
AGTCTCACCGTCCGCAGTTCGGAGTTGGCACACCTCGATGATACATACGCTTGTGCGTATTCTAAAAAAAAGGTAGTAGA
CGACCTTGTGACATACATGTAGTACAACAATGAATGTGCCAAGGTATGGTACCATTCGGTTATACATTTGTTGGGGATCC
TAACCGATGTGGTATCATTCGGTCGCACATGAGAACGTTCAAGCACAAGTCACAGGGATAGCTAGACCGGTAGTAGGATG
GTGGTCGCGACATGCTGCCAGATGGCCTCTGTATGATCTGTCATTGATGTATATTATGGTGACTTAATACATGATAAATG
TTCATTGTCATCGTTCAGGGATATAGGCATCTATGTTGAATCTCATCAACAAATCTCAGTGTCATGTTGTGGTTTTTTTT
TGAACATCAGTACAGACACAAGCGCTCATATACACGCTCAT
>TaGA2ox-B12_genomic
TCTGCATCCGCTCCTGGACTACCTCTCAAGCTCCACGCCGATGCTGGAGCAAACGTCGTCGCAACGACGGAGCCCGAGGA
CACAGGTCCACCACGAGGATGCCGCCGCTGCCACGCCATCCTTGCTTGAACAGACTGATTTCCAGATCCATCCGCAACCA
TAGGACCGATGGCCTCGTCAGAAAAGGATCCGAAGAATATTTATTTAGCGACGACGTCGCCGCCGAAGCAAAGACGATGA
ACAACCTAAAAACCTAGACTACGGATGAGTAAAAACGATCCACACGCGTGGATCCGGCGACCCCCTTCACCACCGACGAC
CGAAGTCACCGGCGGAGGGGAGCCGCCGGAGAACGGCGTTGGAAGATCGGCCCCTGGCAGCGGCTCGGGTTGCAGCCGCC
AGGTACGAGAGGAAAACAGCCTCTCGGCAATACATAATAGAGATAGTTGAAAATAAGAACATTAATTAGCTCTGTTTATT
TTCTTCCGTATACACGCAGCGTTTAAAAGGCAAGAATGAATTATACTAATTTATTTCCTTGATTGTACGGCAACAATGTC
CACACCATCATTAATGATCTATATTACCTCCTATATCAGCCAATAAATCATGGAAATTTAACGGTACATATTGCTTAGGA
CCACCCTGAAATTTCACTCAGTCGGGTGATTATAATCGTTTCCCTTCTCTACTTGAGCTGCACTTTTATCTTTTTGTAAC
CCTCACTGCCCTATATATATGCCTCTCGTCTCGCTTCCGGGATTCTTCCTAGAAGCGCGATTGATTCGCATAGCCTTTCC
ATCACGTAGGTGTCTTACTCTAAGCTAATAGTAGTAGTATCTATCTCTCCGTCCACCATGCCGGCCTCCGGCGAGGGTGG
CACCACCTCCGACCCCCCTCTGGTTGACAGCTATCGCACGCTGCTCCGCAAAGGAGGTGGCGACGGCTTTGTGCCGGCGC
TGGCGGCCGAGAGCCTGGCCGTGCTGGAGTGCGACCTGCCGATGATCGACTTGGAGCGCCTGATGATGGGCGACGCTAGG
GAGAGGGGCGTGTGTATGGACGCCATGGCGAGCGCGGCGTCGGAGTGGGGCTTCTTCCAGGTGATCAACCACGGCGTGGG
GCAGGAGCTCCTGGAGGAGATGAGGCGGGAGCAGGCGCGGCTATTTCACCAGCCGTTCAATATCAAGGAGAAGGCCGGAC
TCCTCAACGGGTCGTACCGGTGGGGGACCCCGACGGCGACGTCGCTCCGGCAGCTCTCGTGGTCGGAGGCCTTCCACGTT
CCGCTCGCAAGCATCTCTGGGGAAGACGACTGCGGGCATGCAGAGCTCAGCTCCCTGAGGTACGTACGTAAGTAATTAAG
CATGCATGCATGCTTGATTGCTTGACCAAGTTTTTGATTTCAGCAACAAAACAATAGCGGACGTTACCGAAATATGCGAA
ATTTATGGTGCGAGCAGGGGAGTGATGCAGGAGGTGGCGGCCGCGATGTCGCGGGTGGCGGACACGGTGGCCGGGACGCT
GGCGAAGAACCTCGGGCACGAGTCGACGTTCCCGGCGGCGGCGGGGTGCGACGGGACGACGTGCTTCCTGCGGCTGAACA
GGTACCCGGCGTGCCCGTTCGCGGCGGACACGCTCGGCATGGTGCCGCACACGGACAGCGACTTCCTCACCGTCCTTTGC
CAGGACCAGGTTGGGGGCCTGGAGATCATGAAGGACTCCCACTGGGTCGCTGTGAAACCCCACGCCCACGCGCTCATGGT
CAACGTCGGCGATTTGTTCCAGGTAACAGTTAATTTGCTAGCATTTCATGTGCGTAGTGTGTACGAGTCCATGAGTTTTC
TTTTTCTTTTTCCAGACAGCTGCATGTATTTTTCATAAATCATGGTTAATAGTACTATTGGCTATACTCCCTCGCTACCC
GTTTGGAGGTCTCATCTCAAAAAAAGTGGTTTTCTATTTTATAAGTCTCAATTTTATTGCGATCGTTCACATGTTCAGAT
GTTAAGATGATTAAATTTTTGCATGCATGTAAAAGTTGTTGGTCATTTATTGGTCATGCATGTATGCATTGCAACTAATA
ATTGGTTTATTTGGTTTCCCATTTTATAATCTCAATTTTATTGCTATCATTCACATGTTCAGATTTTAAGGTGATTAAGC
TTTTGCATGCATGTAAAAGTTGTTGGTCATTTATTGGTCATGCATGTATGCATCGCAACTAATAATTGGTTTATTTGGTT
TCCCATTTTATAATCTCAATTTTATTGCTATCATTCACATGTTCAGATTTTAAGGTGATTAAGTTTTTGCATGCATGTAA
AAGTTGCTGGTCATTTATTGGTCATGCATGTATGCATCGCAACTAATAATTGGTTTATTTGATTTCCCATTTTATAATCT
CAATTTTATTGCTATCATTCACATGTTCAGATTTTAAGGTGATTAAGTTTTTGCATGCATGTAAAAGTTGTTGGTCATTT
ATTGGTCATGCATGTATGCATCGCAACTAATAATTGGTTTATTTGATTTCCCATTTTATAATCTCAATTTTATTGCTATC
ATTCACATGTTCAGATTTTAAGATGATTAAGTTTTTGCATGCATGTAAAAGTTGTTGGTCATTTATTGCTCATGCATGTA
TGCATTGCAACAAATAATTAGTAACCGCATTTAAAAAAACTAGCTCATTAATTGAGTACTTTTGCAAATTATAAAAATTA
TTACACCGCTCATCATCTACCTTGGTTGGTACGATTTCTGAATTGAGCCCTATAAACCGGAATCATTTAAAGTCATTATA
TATAGTCACCCATACAATAAGGTTTGCTATAATTAAGGTTAACTATTAGACTAGTATTTTTGTTTAACCTTTTCTCTTTC
TCTTTCATTGTATTTATTACTTTTGCCATGAGCACACGTATTCTTTCGAAAAGGAGGTTGAAAACTTGAAACGCCCGGCC
TCTGCATCGAGCGATGCACACCGCCATCCAAATAGCACACGTATAGCTATACTCTTTCATATCTCTTTTATTCACATAAC
AAAAATGACATACAAGCAGGCTAAGCTCATTATTGTACTTGCTCTAAAGGAGAAAGAGCATACAACGCCCAAAACAACAC
AGGCAGATACATCACCAAATAACACCACGACCAACCGTGATGTTTCCTTTTGTTCTGCTTAACTAATTATATATCTTGGT
TCTATGCTTTCAGGCGTGGAGCAACAACAGATACAAGAGCGTGGAGCACAGGGTGGTGGCCAACTCCAAGGCGGAGCGCT
TCTCCGTCGCCTACTTCATGTGCCCGCCGTGTGACTCGCCCGTCGGCACATGCGCCGAGCCGTCGCCGTACAAGCCGTTT
ACCTTCGGGGAGTACAGGCGCAAGGTGCAGGAAGATGTCACGCGAACGGGGAAGAAGATTGGTCTGTCCAACTTTCTCAA
AGGTTCTACCTTTGACGGCCTGGCTGAATGACAGCATCGGACCAGATCTTCTTATCTGCGCGAGCTCAGTCTCTCCGTAG
AAGCGTGCATCGGCAGTTTGGCATTGGAGATTTTTTTCTTTATACTTTTTTTTCATCCTTTCGATATACTTTTTCCGTTT
CAAAATACTACAATTCAGTCTTTTTGAGAGTTAAACATGTCATGTCTATGTTTTTATACTTTAATGTATTTCCCCGCAAA
AAAAAGATTTGCTAAATTGCAGTGGGATGAAATTAATTCGTTTTCATTCGGTATTTTGTTCGTCTGATCCTTGTGTCAAG
GTTCGTGCATTTCTTTTTCTTTTTTCCAGCTCTTGGGATGTTTTGTTCTTATTATTAGGACGGCACCCGCAACATCTTTA
CTGGAGTCCCGAATCTCGCGGGTCGCACGCATGTCCTTCGTCGGTTTCATTTCCCATTTCGAACCGCGAGAGCTTGGAGG
CAGTGACCCATGGCGATTTTCGTTGGAGTTATCATTAGCTGATCTCTCGAGGCGTTTTGGTTGTTATTAGAGTATCTTCA
GCCGTTCGGCCCCCCAGGGCGCATAAAAATCGCCCACTGGGGGTGAGCCGGCGATTTTTTCGGCGCTGGGGCGGTTTTGC
GCCCAGTCGTCGCCCCCGACTCGCCCCCAGTCGCCGATTTTGGCCCACATTTGAAGCCCCATTGCAGCGAAAAAGTCCCA
TATGGGCGAGAATAGGCCCATATTCGGCGTGGTTCGCCGTGGCTCGGCGTTCAATTATCAACATAAATATTTTTTATCAC
ATATTTCATCACAGAAATTTCAAATACTTCAACAAAATAGTACAACAACAAATAGTTCAATACAAATTATATAGTTCAAC
AAATAAAAACTCATATTTCATCACACGCCGCGCCCGGTGTCTCCCTTGAGCCTCCATAGGTGCTCTATCAGATCTTGTTG
CAGTTGATGATGCACCTGTGGGT
>TaGA2ox-B13_genomic
GGGTACATAAGTTATCGGGCCTGCAATGTGTGAGTTATCTTGCTATTCACAGAAAAATTACCAGGAGATATTTAATCAAC
TCCTCAAAGAAAATGGAAAAAGAAGCAACAGGGAATGGTTAAATAGTATGATGTGCATTCTTAGTTGGTTATTGTGGTGG
TGCACCTGCAGGAGGTCGGGGGTTCGAATCCGGTCCTGGCCGCCTTAGTTTCTCCTTTAGTTATGTAAACACTTTTATAT
TAGTTTATAAACGAAGTACCTACCATGGATCAGAATTAGTGGACGGCCCGTCATAGTTGGAACCATCTTAAAATTCGCCA
TATATAATTTTTTACTTGAGCTGGATTTTGGCCATATATAGGCCTCCGCTCTCGCTCCCGAGTTTTCTCAATAGCACTGC
GGTGTGGTAAACTGGCAATCCATACGTACGTGTCTGACTCTGAGCTACTAGTAGTATCTACCTCCGTCGAGGCGTCGACC
ATGGCGGCCTTCGACGAGAACGGCACCACTGACCCGCCTCTGGCAGACAGCTATCGCAAGCTGCTCCGCAGAGACGAGCT
CGGCGGCGCGCTAGCGCGGGAGAGCCTGGCCGTGCTGGAGCGCGACCTGCCAATGATCGACTTGAAGCGCCTGACGAGCG
GCGACGCGAGGGAGAGGGACGTGTGTGCAGACGCCATGGCGAGCGCGGCGTCGGAGTGGGGCTTCTTCCAGGTGATCAAC
CACGGCGTGGGGCGGGAGCTCCTGGAAGAGATGAGGCGGGAGCAGGCGATGCTATTTCACCAGCCGTTCGATACCAAGGA
GAAGGCCGGACTCCTCAACGGCTCGTACCGGTGGGGCAACGCGACCGCGACGTCGCTCCGGCAGCTCTCGTGGTCGGAAG
CCTTCCACGTTCCGCTCGCGAGCATCTCAGAGGAAGACGCAAAGCTCAGCTCCTTGAGGTACGTACGTGCATGCTTTGCC
TACTTGGTCGTGAGATGGCTGATGAGCAAAAGTTTTGCTATGCGAGCAGGGGAATGATGCAGGAGGTGGCGGACGCCATG
TCGCGTGTGGCGGAGACGGTGGCCGGGACGCTGGCGAAGAACCTCGGGCAGGCCGGGTCGACATTCCCCGCTGCCGCAGG
GTGCGACGGGACGACGTGCTTCCTGCGGCTGAACAGGTACCCGGCGTGCCCGTTCGCGCCGGACACGTTCGGCATGATGC
CGCACACGGACAGCGACTTCCTCACCGTCCTCTGCCAGGACCAGGTTGGAGGCCTAGAGATCATGAAGGACTCCCACTGG
GTCGCGGTCAAACCCCACGCCGACGCGCTCCTTGTCAACGTCGGCGATTTGTTCCAGGTAACACTTAATTCCCGGACGCC
AGCTTCGACTACGTGCTCAAGTTTTGACCATGCACTCCCAGAGAGATGCATGCATGGTGCTCGTCCGGGTCCAACAAATT
AAACACCGTACAAAATACTCCCTCCGTTTCCTAAATATACAAGTCTTTGAAAAGATTTCATTATAGATCACTACGTGAAT
CTACACTCTAAAATGCATATATATACATCAGTATGTGGTTCATACTACAATCTCTATAAAGACTTATATTTAGGAACGGA
AGAAGTAGCATTATTTCGTGTGCAGAGAACGCATGCATCCTTGAGGTCTCTTTGTTCTCCTTATGTATCGTGGTTCTGTT
CATTTTATTTTTATGTGTCAGGCATGGAGCAACAACATATACAAGAGCGTGGAGCACAAGGTGTTGGCTAACTCCAAGGC
GGAGCGCTTCTCCATCGCCTACTTCATGTGTCCATCGCATGACTCGCTCATCGGCACATGCGGCGGGCCATCGCCGTACA
GGCCGTTTACCTTCGAAGAGTACAGGAGGAAGGTGCAGGATGACGTCAGGCGAACGGGGAAAAAGATTGGACTCCCCAAC
TTTCTCAAACGTTCTACGATAAGTTGAAGTATGAGCTCAGTCTGGCTAGCAGTTGCAGTTTGGGATCGGAGCAAAATTCC
TTCTTTATCCTTTCTATATATCGCTTCCAGTGCATATTTTGTCTTCTAAAAATTAAAAATGTATATCTTTGATCAAGATT
CAAGAAGACAATGTAAATGTCCACAATACAATTTTGGATTTACACTGAAGAAGTGTATTTTAAAATTCTCGTTTATTTAT
TATTTTATTATTGGTTGATAGGTTA
>TaGA2ox-D1_genomic
CGAGAGAAGCACTAGGACCGCCTCCTTTATTAGGCAGATCGGCAAGCTCCCACGCCGCTGCCCGCCAGTTCCCAACAGTA
AGCCGGAGATCTCAGTAGGCACCGCCGCCACCACCCACACCATGCGAAGATGAGGAGCTGAGCCGCACGGAGCCCCCCGA
CCAGTCGCTGTGCCGCCCTCGCAGCCACAGCGGCAGCCGAAGTCGCTGAAGAAGTCTGGGGCCACCGCCCGGCGTCCATC
TCCTCCGGTCGAGCCGCGCCGTCGAGGGCCACCACGCGAGGAGGATGGGGCCCTCGCCGCTGTGAGCCTCGCGGCCTTTG
ACCAGAGGCGTCTTCGGCGGCGGCGGGGAGGGGGTGGCGGCTGCTCTAGGGTTCCGCCCGAGTCGCCCCTCCTAGGAGCG
ACGTGGGTGCAGGCTGTCACGGGACGATTGATCAATCCGACTAGTATTCATATTAATCGTAAATGGTCTTCTTTCTTCAA
CCATAAACACAACCCATTTCTGCAACCAAGAGAATTTAAGGGCCTACAAATTAGAGAGAGTAACAGAGGGGAAGGGAGAG
CGATGTCATTGAGCTAAGCATAGACAATTAAGCTCATGACCCCCACAAAAAGAGAACGGGTACTACGTTACACTAAGTCG
AAAGATCACGGGGGGTCAGCAACTCACCAGTCTCTCTCTCTCTCTCTCTCTCTCTCTCTCTCTCTCTCTCTCTCTCTCTC
TCTCTCTCTCTCTCTCTCTCTCTCTCTCTTCATGTCCATATATACGGGTGCCACTCTTCCCTCCAGTTGGAAGACCCCCT
ACACACAACTCCCAGCTCGATCATAGTGTCCATCACCCAGCACTCTCTCTCTCTCTCTCTCTCTCTCTCTCTCTCTCTCT
CTAAAAAACACTCCCCCCCCACGCGCGCGCGCATACTCTCTCTCTCCACAGTGCGACGCATTGCATACGCACGTGAAGCG
AGCGTCCGCCGAGCCAACGCGATGGTGGTGCCTTCCACGACGCCGGCGCGGCAAGAGACGGCGACCATGCTGCTTCCACC
GCCGTCCGCCGGCGGCGGCGCCATACCGACGGTTGACATGTCCGCGCCCCGCGGCCGCGGCGCGCTGTCGCGGCAGGTGG
CACGTGCGTGCGCGGAGCAGGGCTTCTTCCGTGCCGTCAACCACGGCGTGCCTCCGGCGGGGCCCCCGGCACGGCTGGAC
GCCGCCACCTCGGCGTTCTTCGCGCTCGCGGCACATGACAAGCAGCGCGCCGGCCCGCCGAACCCGCTCGGCTACGGCTG
CCGCAGCATCGGCTTCAACGGCGACGTGGGCGAGCTCGAGTACCTCCTCCTCCACGCCAACCCCGCCGCCGTCGCGCACA
GGGCCAGCTCCATCGACACCAACGACCCCTCACGCTTCAGGTACATACATACGTATATATGTCTTTCTATATATAATAAG
TACTGTACTGTACACTACTAAGTTGAACTGCAAAAACGTCTTATATTAATGTACAGAGGAGTACATGCTTACGTACAAGG
CACACACATACCACATCAGTGAAGCATCATTATACATCTGCCTAACGTTCCAAGGGTTTCTTAATCCTGCAAGCATTAAG
AAGACCTTCAAACATGAAACGTACTAGTGCTGTATTCAGGCCCACCTGCCAGTGACACTAGGGCCTCGTGGCAAAAGCAC
GGTTTTACTACTACATAACAGTCTGGTCAGCTCGAGGCGTTAGAGAGAGAAAGACAGTGTCACTTTCGGTTTCCTATACA
CCACTGAAGTGCGTCGCTCCACCGCCATTAATTATCACATTAGGTCCAGAGGGTTTCAAAGCTCAAGACGTCGACAAGCC
AATGTGTAGATAGGCGTTTATACATGCGTTGATGGCGCCGGAGGCGTCAGATGTGACATGATCAACATCCAAAGCTAGAG
GCTACATACAGCTAGCAGCAGTGCCACTTAACCAACTGACTATGTTGATCTTTGTGTGAATGTGATGTGGTTTGCTTATC
ATAATAATCCTGGGCCTGCCCCATTGCATATTGGTTAGCTATCCCCTAATAAATTTGGAAGATATGGTTACAGTCAACCT
TTGTTAATTCCAGACCGACATGTGGGGCCGGCCTAGAGAGGTGATATATGTGGGCATCAGGCATGGACCGAAAAAATCAG
GCATGAACCGATTTTTTTTTTTGAACCAGGCATGGACCGATTTATTTGCAAGGCAGGACTAGCTAGCTAGGGCATGGCCT
GTGTGTACACAAGTAGCAAGGGCGTGCATGCACAGAGGACTTTCTGCTCAGTACAATGCTGTCTTGTGCATACAGGCAAA
AAAGAAGCCAATGTTGGAATCATGCATGCATGCACACTCGTGTTGCAAAGCTGAGCTTGCCTAGCTACTTCTTTTTTTGA
AAGGGCCTAGCTACTTCTTGTTTTGCCGTGTTGTGATACACTACATGTTACACACAGATTCTTTCAAGGACGAAAAAAGT
TACATGTATAAATCGAAAATATAATTCAAGCCAAAGTGAGAGATGTAGCTAATGTATAAATCGAAAATATATATCACAAC
GTGGACAGTTGTTGAATGAATACAAATGATATTTTAACTCCAAAAAGATGTAACTAATTTATTTATTTATTTGCGGGGGA
GATGTAGCTATGTTATTGTGGGACTAATTTATATATACTTTGTGCTACCGTATATGCCTATTAGTTTATCTATTTTTATG
TTTTTAGTTCATGACAGAATTAACTTCAATATGCACACATATGTATCTTCAGATAGGTCCCATCGATTAAATCGTGGGAA
TGCATGAGCACATAGTTTCCGAAACGATAATTATTTTGCAATAATGGCATAATTGATGCTGTGCTAGGCAGGCCAATGAT
AAGTTGGTTCCGGCGATTAAGATCAACATAGCTAGTTTCTAAAGCAAAATAAAAGCATACAATTGATGTGACACAACAAA
CTTGATAGCTACGCAGGATGGGCATGAGAGATTTCCTCATGAAAGTTAGGCTAGAGTTGTCTAACCCTATACAAACATTG
GAAAAGGAAAACACAGGAAAATCGGTCATTTTAAATCTTAGCTAAGAAATTTGACTCAGCAATTTCTGCCTGGGAAAGAT
ACATTTGCCCCTGGTGATGGAAGAAAATGCTCACAGATGTTAAGCTACAACTGACTGAACATAACAGATAAGATCTTCTT
AACTATGTTTGCGCGTATATACGCTGAATACGAAAGGTCATTTATGAAGTACTATGTGTAGCACTCACTACCCAGATCAG
AAAGTGGCCTAATCAGAGTTTGTTGAGAGCAAAATAAGATGAAAGGGACAATAAAACACTCTCTTGGGTAGTTAGCTAGA
AGGACCCTCTCAGGCCCCTCTCCAACAGACTGTGTATATCTGTGTATCAACTAATCTGACACATATATGCTGCAGTGGCC
TCCAATTAATGGCAATATCCAACCACCAACTGGTGCAGCAATAGAATGAGAGTACAAGAAAGTTGAACCATCCATATCTA
CCAGATAGCTCTGTGGGCTTAATTAGCAAAGTACATCAAGTTTTTTCATATAGACAATGATGTATATACATGTACTTGGT
GTATATATACACTGTATATTTTTTGTTGGAAAACAGAATAACCTCTTTTTGTCATCAAATAAAAGGAGAGGGGGCCCCAG
TTGAAGTACAAAGGTCTGATGGGAATAAAAATGGTCCCCAAGCCACCCATAAAGAGCATATCCATGCTATCCATATAAAG
CCAAGCAAAAGAAAGGAGGCACGGATGCAAAGGGTCCTTTTTATGGTAACATAAATGAAATGTTCGAGAGCTTGTGTTGT
GGCACTGGCAGGGAAGTGATATATGATCCCAGCACCGATGGGTCTTTCCGTGGAGCAGTGGGAAAGGGCATGACCAATCC
TGTCAAGAACCCATTTGCCCACTGGAAATTTTGTCACCCCCAGCTGCATCTCGACTACAAAGAAACGAATATAGCATGTG
TGTGGATGCAGGCAGGCAAGGGATGCAGCTTTTGAGTGCTCATGCATCAATCGGTCAAAATCTTCTCCATCTTTCTCTTT
CTTTCTAGTATACTTGCCATGGCACATGCGCGCACCTGATCCTGTGACATCACTCTTTTTGATAAAAATATTTAACCAGG
TGTTTGATTTGACTCACATGTTGAAATCCCCTCCTCCCACTTTCTTGCAGTTCTGTTGTGAATGAGTATGTGGAAGCAGT
GAAGCAGCTTGCATGTGACATCCTGGACCTGTTGGGAGAGGGGCTAGGGCTGGAGGACCCCAGGCTCTTCAGCAAGCTCA
TCACAGAAACTGACAGTGACTCCCTCTTGAGGATCAACCACTACCCTCCATCATGCACCGTTCACAAGCTTGACCATGAT
GACCAATGCAAGCTCAAGGGGGTTGCCAGGACCAAGGCTGGTAGCGGTGGGAATCCAGCGGCGGGTGGCCGGATCGGGTT
CGGTGAGCACTCCGACCCACAGCTACTTAGCTTGCTCCGAGCAAACGACGTTGATGGCTTGCAGGTGCTTCTGCCGGACA
TCAACGGCAAGGACACGTGGATTCAGGTGCCAGCAGACTCGTCGGCCTATTTCATCAATGTTGGTGATCTCCTTCAGGTA
GTCACATCATTTAATCTGAGTAAGAGGAACATCATTAGATGTATTTCTAATTACAAGAAAAACTATGCATAGGAACTGTT
AAAGAAAGGAAAACAAACTGTTAAAGGCATTGATCTGGGACCAACCATAAATACTCGCATATGATTTAGAAGTTAAGCAA
TTTATTTCCAGCGGTTCATATGAACAGATTACTTACTACAGAAAACATGAGTAAAAATGATCTGCACTTAATCCTTTCAT
GTACATAAGACTATCTGATTGGACACTTATATTGAAAACTAGTTTACCAAGACACTCCAAAATATATTTTGCTTATTTTA
AAACCCACTACTGGATTTCCTTAAGTACCCTCTTACCAGTTGTCACCCAAAAATGTCACATCTGAAGCTGTGTAAGTTAG
TCTAACAGCAGAAATCACTAATCCTTGATGATTTGTTTTGTCTTATCTTCTCATCTACCTTGTACTTTTCAGGCTCTGAC
AAATGGGAGGTTAGTAAGCGTCCGGCACAGAGTAATTGCAAGTGCCTGCAGGCCAAGGCTGTCTACCATCTACTTTGCAG
CCCCACCACTGCATGCACGAATCTCGGCGCTCCCAGAGATGGTCACAGCCGGCTCACCACCCCGGTACCGGTCATTCACC
TGGGCCGAGTACAAGACAGCAATGTACTCGCTCCGCCTAAGCCACAGCCGCCTGGACCTCTTCCATGTTGATGATGACGA
AAGCGGCAATGGCAGCAAAGGAAAATAAGAGGGATGACTGCTTGAGTTGCAGGCAATCTGTATGATGGGGATTAGTTAGA
TATAAGAATCGTCCCCAAAATTTTGGCTCTCTGACAGCTATTGCCAGAAATCTCCGTATTATGATGGTGTAGTGTGTGTG
TGTCCATGACCTGGCTAGCTTTGTACAGAAGTGATGGTTGTATGATAGTAATGTACTATTGCCTTCAGCGAACTGGTTGT
TCCCGTGCAACTTATATTTCTGCTCTCTCCCTTATTGGACTTTCCTTACAGCAAAGTCTTCCACAAGAGTGAGACCTAAC
TCTAAATTCAAATTTACAATTTTCAGATTTCACGGAAACTAAAGGCCAAGCCAGACAGAGGCAGCAATGTCGAGTAGACT
ATAATCAAATACAGATGGTAGTGTCGTCCGCAAGAAAATACATATGATTGGACATATGCAGCAGCGCACAAATTTAACTA
ACAAGTTATCAATAAGATGCAACGTTTAAGGCATATATCAGCTCGAGCCACATCCCCAAATGGGAGATGGTGATCCAATT
TTCTAAATTGAAGTGTGCTAGATCTGAATTGATTTTGTTCTTCTTACTAAGCACAAGGTACTATAGCACCAGGTATTTGT
GAAGTACTTACTATTCATGTGCGGGATTAGATCGAGTTTCTTAGTTTTTACAGAGAAAAGGCTTGGCACCCTGCTTTGTA
GAAAGCGAACAGTCTGACAAGGTCTGGGGATACCAGCTTACAATACAGAGAACTTAAAGAAGAAAAAGAGAGTCATGAAA
CTCAACATTTTCACAACATAACCCCCATTCATCAGGTAAACAAAAACCTCAGGAAATTACAGAACGAGAGTGTGCAAGGG
AGAAATCCTTCACTGACGAAGGCATCGAAGAGCACGTCCGCTGATCCCATAGCACTGGTCATTGCTTTGATTTTGTTAGT
TTGGATGTCTTTGGCAGATTGTTTCATTTATGTTAGATATTCTCAAGAG
>TaGA2ox-D2_genomic
CGATATATATATATATATATTTACATTTATGTATTTACATTTTTGGTAGTTAAAGTGTGATGTGTAATACCATCTATCTA
TACCAGATCATTGGCTTATAACCATAAAAGAGAGCCCTCGCTATTCAAATAATACGCCGTTTATCTGGCGCATGTGGCGT
AACAGGTCATCTAGTTATTCTAACAATAGAGTCGTGTCTCCACTTGTCAACAAATAAGCACAGAAGATCTTCCTCCACAC
TCGCCGGCTCTCCGCCGGCGCAAACCCGGTGGAATAGAAAATATACGACGGCCGGCAATTTAGAGAAAGCGAGATGGCAC
AACTGGTTCTAATCATCCCCGACCACTAAACAAATCACACAGTTTTAACCCGATTAGAGCAAAGACAACACGCCAACAGC
AGAACCAAGTCCAAGTCCGAGCAATCCAATGGGAATCTCCGGAGCTCCATATATCGCCACACACACGGCCACGAACCACC
TGGCCGCCCCCATTGCAAGCTCGAAGTAGCAACACACACCACCTCACCCGCCATTGCAGCACGCGCGCGCGCACACACAA
ATAACACATAGCACCAGTGCAAGCTAGGTACGATCAGCTCAACTGGTTGCGGGGGCCGAGACGTGCGTTCGCCATGGTGG
CGTCCTCTGCGGCACCGGCGTCGTCCTCTGCTGCAGCACCGGCGTGCCGGGACATGGCGCCCGCCGGCATTCCCACGATT
GACATGTCGGCGCCGGCGGGGAGGGCGGAGCTGTCCCGCCAGATGGTGGAGGCGTTCGCTGAGCGCGGCTTCTTCAAGGC
GGTCAACCACGGCGTGCCGCCGCGGGTGTCCGCCCGGCTGGACGCGGCCAGCGCGGCGTTCTTCGCGCGGCCGGCAGAGG
AGAAGCAGCAGGCCGGCCCGCCGGACCCGCTGGGCTACGGCAGCCGGAGCATCGGCTCCCATGGCGACGTCGGCGAGCTG
GAGTACCTGATCCTCCACACGGACCCCGATGTGGTGGCGCGCAAGGCCAGGGCCATCGATAGGGACGACCCTTCCCGATT
CAGGTATGGCCCGTATGGGCGTGCATGCAGTGTCCCTTTCGCACATGAACATGAACAAACTTGTATATTCATTATTTCTT
TGTTCTCGCAGCGGTATATTGTTTGGATGCTATTGCTTAATATCTAAGAGTATCTACAACAGGACATGCCAAATTTTGCC
CCCAATATGCCATCTCTCATTTCTCTGCGTCCAGTGCCGTGCCTCTCACATTCAAACCCCAAATCTGTGCAAACTCATGC
TACGTGTCCACAGGACATAGATAAGTTCGACATAGCATAGATCATGCATACTTACAACTGGACATACAAAATATACCAAC
TTCATCATCCGATTACTATCTACGACTAATAAACGATAGTAAAGATAGATAGGAGATGCACTGGACTTCACCGCTTCCTC
GTCGGGCCCTTCCCCTTGGGTTCTCAGGAGCCACGATAGTACTCCTTGCGTAGGTGTCGACGGCCTGAGGGATGTTGGCG
TTGTCGGCGGTGGTGCCGCTGTCAGTAAAGGAGGATGAGGATGAGGAGGGAGGCCAGCCAGGCGCCGGGAGGCACATGCC
AGCTCCTTGGAGAGGCGCCCAGCTTTTGCCGCGCTGGCTGCCATCTGCCACGGGAGCCACTCGGACTCCTCGATGCCGAG
TGGCAATGCCTTGGGTGGAGGGCGTCTGTCTCCACCGTGGTCAACGGATGACATAGCAGAGGAGGTCGTCCTCCGAGTCT
CACAGTCCATAGCCAGTCCGGTTAGATCCGGGCTGCGCAACGCTTGGGCTCCCTCGATGAGGAATCCGCGCCTCCGACTC
GGGGAGCTGCGCCTATGGGTTGGTGTAGGCACGAGCACCCAACACCATCCAAGAGGAGCAGGGCATGGATGTGTTCGGTG
CAAGCACTCGCCCCACCATTAGGGAGGGCGCGGGCCGCAACGGGCTAGAGTGGGCGGACACGGAGCTTGAGCTTCTCCCC
TAGGCCACCGAGGAGGCGTGCGGAGCTTGATCTCTCTCTCTCTTGTCCACCAGTGACCGGCGGAGGGCCAATGTGTAGGG
CGAGCTCCTCGTCGTCCGGGGCGGAGCTCGAATACGACTTGGCGAGCACATCCTACTTAATAGGTGCGGGCTCACCGCCG
AAGCCGGCCATGGCGGCTCAGGGAGGGGAGCGGAGCGGTCGAGATTCTAGAGTTTGGTTTGAGTGGGGACAGGGTGGGGT
TTATGTGGGGTCGGGGTGAGCCAACACGGGCCGGTTCAACGTGACCGCCGCACCGACGCGGTTTGGACCTTCTCATATCC
GTCCAACATATGGACTGTCTTTAAAGAGGTGTCGGGTAGTCCGGATATTTGAGCTAGACTTGAGGGGTTGTTTTTATATT
ATGGGACGGAGGGAGTACCTCAGTTCGCCTTCTGTGACAGAAAAGCAATCTCACAAACATTTTTTCCACAGTGAGGCGGT
GAACGAGTACGTGCAGGCAGTGAGGCACTTGGCCTGCCAGATCCTTGACCTGCTCGGCGAAGGCCTGGGCCTCCGGGACC
CTGCGTCCATCAGCAGGCTCGTCACGACCACGGACAGCGACTCCCTCGTCCGAATCAACAACTACCCACCTTCAGCCACC
GGCGATGGCGGCGTGAAAGCCGCGAGCGCCGTCGGGTTCGGCGAGCACTCCGACCCACAGATCCTCAGCGTCCTCCGTGC
CAACGACGTCGATGGCCTGCAGGTGCTCCTGCCGGACGGCCGCGGTGAGGACGCCTGGGTGCAAGTTCCGGCTGACCCTG
CCGCCTTCTTCATCAACGTCGGTGACCTTCTTCAGGTGATCGGCAGTGCTAACACTTTTTTCCCATTGTACCCTGGCAGT
AAAATTCAGATATTATAAGGTTATGTTGAGCTTGGCATGAACTGTTCTCTCTGTGTTTTGCAGGCTTTGACAAATGGGAA
GCTGGTGAGCATCCGGCATAGGGTGATGGCCAGCACCAGCAAGCCAAGGTTGTCAGCTATCTACTTCGCGGCGCCGGCGT
TGCACGAGAGTATCTCGGCACTCCCAGAGACGGTGACCGCCGATGCGCCGCGCCGGTACCGGCCATTCACCTGGGCGGAA
TACAAAAAGACGATGTACACACTTCGTCTGAGCCACAACCGCCTCGACCTCTTCAAAGTCGTCGGTGAAGGAGGTGGTGA
TTCTGGTGAAGACAAGTCTCGGATATAGATATCAATGTGTAGTGCATAAATGTCGAGTTGTATACGAAATTTTGGTTCTT
TGGCAACTATGAACTGCAGATTTCTTGGTGTTATTATCCTCAATCAATGTGTGATTATTATTTATGTAACAGAACAAGTC
AGAGTCGTGCAGATGTAATCGTGTAGTAGTTCAGAGAATATTCTTTACTTCTTCTTTTACCTTCCTTCTATTCTATACTA
ATAGCCTGTAGGTGATTTAACTTGCCTCTTTTGTAGTGAGCAAGAATCTGTTGAACACTTGCTTTTCGGTTGCATTGTTG
AGAAACATCTGGAGAATTGTTGCTGAAATATTTCAGTTTGCTTCCCATGATAGTGTAGTGTAGCTGAATTACCTGCCTTG
TGGGATATATAAATAACAAAAATATGTTGTTTGTATGGCTGTATTGCTTCCATCTGGAGCTTATGGGCAATGCAGAATTA
TTTATGTTTTCAAGGGAGCAGTGTGGAAAGATATCTGGATTCTTCTGGGAAAGACAAGCATGTTGAGTCATCAATGGAAG
ATTCTATGCTTGCATACTGAGTCAACTTACTAAAGGAATGCTTGCTACTAGTAGATCGACAAAGAGGAGAACTCCCGAGG
ATCGCTTGGAGATGAAGAATAAGGTGAGCGCAAGGATTGATCAACAGAGCTTCTATCTGAGGGCCCATTCCAGCTGATGT
TGATGATTTTGTAA
>TaGA2ox-D3_genomic
CGATCGCCTGGCTCCATTGCCACCACAGGCCAGCGAGCGAGAAAAGAGGAGGCCGCGACATGAGCGGGGCATTCCCCCAA
CCATCTGCGAGGCCGGATGCGCTGAAGCAGCGAGCCAACTAACCCCATCGGCCTCGTCCCGATTCATCTCTTCTCTCCTC
CTCCTTTCCCACTGTCAGTTGGCCCTTGCCCTGCCCCCACCGCGCGCCGCTCCTTCCCGATCGCCTCTCCCCTCCCCTAT
ATATATGCCCCGCGGCCTCCCCTACACACACTCCAACGCAGTGGCAACAGCATCTCCCCTGTTCCGCCCGCTCGCCTCTG
CTTCTTTAGTTCTTTCCAGAGCGGCTCTGCTCTGCTCCTCGCCTCTCTCGATCGCGCATACGTACCATATTTGGCAGCCC
AGCCATGGTGGTTCTCGCCAGCACGCCCGCCGTCGATCACATCCCGCTCCTCAGGTCGCCCGACCCCGGGGACTACTTCT
CCGGCATGCCGGTGGTCGACCTCTCCAGCCCTGGCGCGCCGCGGGCCATCGCCGACGCGTGCGAGCGCTTCGGGTTCTTC
AAGCTCGTCAACCACGGGGTGCCCGCGGACACGATGGACAGGCTCGAGTCGGAGGCCGTCAGGTTCTTCTCGCTGCCGCA
GGCCGACAAGGACCGCTCCGGCCCGGCCTACCCGTTCGGCTACGGCAGCAAGCGCATCGGGCTCAATGGCGACATGGGGT
GGCTCGAGTACCTGCTCCTGGCCGTCGACTCCGCGTCGCTCTCCGGCGCCTGCGCCGTCCCGTCCTGCGCGCTCTTCCGG
TACGTTCAAATGCCCGCGCGAACGGGATGCAAGCCACTGCGATACGACGCGTGTCTGGTTGGTCTCACCGAGTGCTTACG
TTGCACACATGGCGTGTGTTTGCAGGGCGGCGCTGAACGAGTACATCGCGGCGGTGCGGAAGGTGGCGGTGCGGGTGATG
GAGGCGATGGCGGAGGGGCTGGGCATTGCGGCCGTGGACGCGCTGAGCGGGATGGTGACGGCGGAGGGGAGCGACCAGGT
GTTCCGGGTGAACCACTACCCGCCGTGCCACGCGCTGCAGGGGCTGGGCTGCAGCGCCACCGGCTTCGGCGAGCACACGG
ACCCGCAGCTCATCTCCGTGCTGCGCTCCAACGGCACGTCCGGCCTGCAGATCGCGCTCCAGAACGGGCAGTGGGTGTCC
GTGCCCTCGGACCGCGACGCCTTCTTCGTCAACGTCGGCGACTCGTTGCAGGTATGCCCGCTCCTGAGTCCTGACCCTGA
CACGTGACGCCTTTTCGTGCACGCGCCACTCTGTTCTTTTTCTACTACTACTAGCACATTTATACTTTTCTAAAACGATT
TGCACTGTGCGCTTTACTAAAATGACGTGAGGCATGATTAAATTGGAGATAGTGCACTACTAGCACGCAGAGCCATCGTT
TGGTTCGCATCATCACCAGTAAAAACGAACAACATCCTATCACCCTGAGCAACTAACAAAAACCGTAGTAATAAAATAAT
AGTTTGTCTAATTCACATCTAGATGTTTTTTAAGGATGTCACATCTAACCTTCCACAAACATGTAATGTAGCAACAAAAA
ACAAAAAAAAACTAGGATAAAAAAATAGATCATAAATAAAGTGGACATCAGTTTAGATGTAGATATGTCTTAGACAGACT
CATAAAATAAACAAACCGAGAAAACGAAAGAAAGAAAGAAAGAAAGAAAGAGATGGTTGTGATGCACGTCGATACGGCTN
NNNNNNNNNNNNNNNNNNNNNNNNNNNNNNNNNNNNNNNNNNNNNNNTGGACCAAATAACTGCTGCCGACCCATCGCATA
TTCGCCACATCAGTATAATCCGTTAGGCACATGAGCTTCGCGTGATGGCTGCATGGCATCTTACTAATCGTTAGCTGTGT
GTTCTTGCTGCTTACGTATCGTATCGTATATATGCCTTGATCTCATGTACTACGGTTTTATTTTTGGGATGTGTGTGTGT
AGGTGCTGACCAACGGGAGGTTCAAGAGCGTGAAGCACAGGGTGGTGGCCAACAGCCTAAAGTCTAGGGTTTCCATGATC
TACTTTGGAGGGCCAGCGATGACACAGAGGATTGCACCATTGCCGCAGCTGCTGGGCGCGGGAGAGCAGAGCCTGTACAA
GGACTTCACATGGGGCGAGTACAAGAAGGCTGCCTACAACTCCAGGCTCGGGGACAACAGGCTGGCTCAGTTCCACAGGT
AGCATCGCCTGCCGCCTGGGCCCGCTCAAGGAGCAGCTTTTACCAAGCCAGCCAGCTAGCTAGTAGCTAGCTAGCTGCCG
TGGCTTATGTTTCGCACACCGTGAAGACGAAGATGAAGATGAAGAGGAAAGCTACTAGAAAAGAAAGGGAAACAGAGCTA
AAAGAAGATGATTTCAAGACACATGTGGTAGAGCTGCGGACGTAGCTAGTAGATCTTTTTCGTGTGCGTGTGCGCGTGTG
TGTGCGTGTGCGTGTGTGTTCATAGTTGCTAAAACTC
>TaGA2ox-D4(5BL)_genomic
CAATCGTTGTAGCTTGTACGGCCCTGCTTGTTCGGTTCAGGGATTGGTCGCTCGCTCTGCTCTGCTTATTTGCTTGGCCC
AGCTCTGCTCTGTTTCTTGGCAATGGTGGTCCTCGCGAAGCCCGCGGCGCTGGAGCAGATCACGCTGCTGAGGCCGCCGG
AGCCGTGGGAGAGCTTCTCGGGCGTCCCGGCCGTGGACCTGTCCGGCCCCGACGCGGCGGCGGACGTGGTGCGCGCGTGC
GAGCGCTTCGGGTTCTTCAGCGTCGTGAACCACGGCGTGCCGGCGGGCGTGGTGGACCGGCTGGAGGCCGAGGCCGTCCG
GTTCTTCGCGTCGTCGCAGGCGGAGAAGGACGCGTCGGGCCCCGCCGACCCGTTCGGGTACGGCAGCAAGCGCATCGGCC
GCAATGGCGACATGGGGTGGGTGGAGTACCTCCTCCTCGCCATCGAGCGCGACACGCTCTCCAAGGCCTCCCCGGCGCCG
TCGACCGCGCTGAGGGACGCGATCAACGCGTACGTGGGCGCCATGCGCGGGCTGGCGAGGACGGTGCTGGAGATGGTGGC
GGAGGGGCTGGGCGTGTCGCCGCGGGGCGCGCTGGCGGACATGGTGACGGGCGACGTGGCGAGCGACCAGGTGTTCCGGG
TGAACCACTACCCGCCGTGCCCGCTGCTGCAGGGGCTGCCGCCCAACTGCAGCGTCACCGGGTTCGGCGAGCACACGGAC
CCGCAGCTGGTGTCCATCCTGCACTCCAACGGCACGCCCGGGCTCCAGGTCGCGCTCCACGACGGGCGCTGGGTGTCCGT
CCCGCCCAACCGCGACGCCTTCTTCGTCAACGTCGGCGACTCCCTCCAGGTACACACATTCCCTCAGGCTCATCCCATGC
ACCGGCGGACGGACCGACGACGACCGGCGTACGGCGGCAGCAGGAACAATAATTAACGAATCGGCCGGGGTCGGTGCAGG
TTCTGACGAACGGGAGGCTGAGGAGCGTGCGGCACCGGGTGGTGGCCGGCAACGGGCTCAAGTCCCGCGTGTCGATGATC
TACTTCGGCGGGCCACCGCTGGCGCAGAGGATTGCACCGCTGCCGCAGCTGCTGGCGGGGACGCAGAGCTTGCCCCTCTA
CAGGGACTTCACATGGGGAGAGTACAAGAAGGCGGCCTACCGCTCTCGCCTCGGCGACAACCGGCTGGCCCCCTTCGAGG
CGCCACCTGTCGCCACGCCAGACGCCGACCGCCACCGGTCCTAGCCGGCCAACGTACGGCATACATCGCCGCGACATACT
TCCTTGGTAGCTTTCGTACGTGTCGACGTACGTACACAACGGGAGCTGCTGATTGCTCCGTCCATGCCGGCCTCCGCAGG
CCGTGG
>TaGA2ox-D6_genomic
CGCAGGTGTCGCTCGGTCTGAADCGCGCGACGCCTCAGCCCTCAGAGGATCACTCGAAACGGCTAGGCTATTCCCCGATC
CACCGTCCGTAAGTAAAGGCGACCGGGCGAGCGCCCCATGCAAGAAAGAACGTGCGATCGAGCACATGTCCAGCTCTCTG
CCCACCGGGCAACCACTAGCTATAGCCTATAGCTAGCGCCGCGCGCCCGGCCCTCCTCTCTCTATATATAGGCCTCTCGC
TTCCCAGATCTTTCGTAGCACCGCGATTCGCCATAGCCACTGCCCAGCGAGCGGCCCAGTGGTAGCTAAGCTGAGCGAGT
GAGTGTGCACTGCGTGTGACACGACGACCGGTTGGCCCATCACTAGCGCGCTAGCTAGACGTACGCACGCACGTGTCTAC
GCTACCTATCTCTCTCTCCGTCGACCGACCATGCCGGCCTTCGCCGAGCCAGCCATTGATCCGCCGCTGGCGGACAGCTA
CCGCGCGCTGCTGCGCAGCGACCAGCTCCGCCGCGGCGGCATTGCGCCGGCGCCGGCGTCGGAGAGCGTGGCCGTGCTTG
AGCGCGCCCTGCCGATGATCGACTTGAAGCGCCTGACGAGCGGCGACGCGGGGGAGAGGAAGGCGTGCGCGGACGCCATG
GCGACCGCGGCGTCGGAGTGGGGCTTCTTCCAGGTGATCAACCACGACGTGGGGCGGGAGCTCCTGGAGGAGATGCGGCG
CGAGCAGGCGCGGCTGTTCCGCCTGCCGTTCGACACCAAGGAGAAGGCCGGGCTCCTCAACGGCTCGTACCGGTGGGGCA
ACCCGACGGCTACGTCGCTCCGGCACCTCTCGTGGTCGGAGGCCTTCCACGTTCCGCTCGCCAGCATCTCCCGGGAGGAC
TGCGACTACGGGAAGCTCAGCTCCTTGAGGTACGTGCTTACGTACGCCCGCCCATATGCATGCCTCTTCTTGTTACTACC
CTACTTACTCCGGCAGACATGAGCGAACGTGCTTAATTACAATTAGCTACATTAATCAGTTCCGTCGACAGAGTTTTTTT
TTCATTTGTGAGTCCAAGGACGAAAGAGCACTTTTGATAGTTATTATGCGCGCGATCGTTATATTCCTTTGCTGTCGGCA
TATATATGTGTACTATTATTCTAGTAGAAGGGAAGAAGATGGAGGCGCGGGGCAAAACTTTCCTGTCAACTACATTAATT
CGGCTTTGTTTGGGTCGATGAATGACGATATCATGTGTGCGGCTGCGTATGTGCCCACGAAACATGGGCGCTTTTAGTAC
ACTAACCGAATTTAACGCCTTCGTGTCCATCGAACCAGCCTACCAACCCCATCCCCAGGACCATGATACATACGCCGAAT
ATTAATTTGTGTGCTGCGTGGTACCCTTCCGTGTACAGTGTCTGGATAGAGAAATATCTCAGGCTAGCCGTATACGTGTA
TGAACGAACAATACACACGACCATCAGTCGAAATGGTACATGCACGAGCGCTAGTTTTAATAGTATACATCACCATGAAA
TCTAATCTACTAGTACTACATACTTACGTGTGTTTACCACGGTCACTAGTCACACTAGGCGAGATTTTTACCACGAGTCA
TGAGGAGTAGTTTTATTGACTTTTGGTCGTAACAGAGTAGCGGCCGTACTGATGGCTGATGGGTACACGTTGTGTCACAC
GAGCAGGGGCGTGATGCAGGAGGTGGCGGACGCGATGTCGCGTGTGGCGGACACGGTGGCGGCGGTGCTGGCGGAGGACC
TCGGGCACGATGCGGGGGGCGGCGAGCCGGCGTTCCCGGCGGGGTGCGACGGGACGACGTGCTTCCTGCGGCTCAACAGG
TACCCGGCGTGCCCGTTCGCGCCGGACACGTTCGGGCTGGTGCCGCACACGGACAGCGACTTCCTCACCATCCTCTGCCA
GGACCAGGTCGGGGGCCTGCAGCTCATGAAGGACTCCCGCTGGGTCGCCGTGAAACCCCGCTCCGACGCGCTCATCGTCA
ACATCGGCGATCTGTTTCAGGTAACAGTCTCCTCCTCGGCGTTTTACCCCCATATACGTACTACGTGCCGGAGTTTTGAC
CAAGCAGAGAGGTGTACCCGACCGTCCCATCAGATGGTGGTACTATTTTCCGTGTGGACGCATTTTTCGCCTTCTTATTC
TGGTTCTCTGCATTTGGATGCTGCAGGCGTGGAGCAACAACAGGTACAAGAGCGTGGAGCACAAAGTGGTGGCCAACGCC
AAGGCGGAGCGCCTCTCCGTCGCCTACTTCCTGTGCCCGTCGTACGACTCGCCGGTCGGCACATGCGGCGAGCCGTCCCC
GTACAGGCCGTTCACCTTCGGGGAGTACCGGAGGAAGGTGCAGGACGATGTCAAGAGAACCGGCAAAAAGATTGGGCTCC
CCAACTTTCTCAAACAGTCTCCCGTTGACGCCATGAATCACGGCCTCTGTTTTTAACACGTACTCAAATCTCACCGTAGA
AGCGTCGTGCGCCCGCAGTATGGAATCGGAGATAATTTCCCTTTTTTTTAGTTCTTTCTATTTCTATTCTAGTTTTGTTT
CGCCCCTTTTGGGCCTAGGTGATAGGTACTATACCACGAGATAATGATGGAGGAATCAATGGAATATATAACATGATGCT
ATGGTGATACGTCTGCCCATCTGCTCCCGTTTGTTTGTTCCTCGTTCCTTCTTTTCGTCTTGTCGTGCGTACTACGAGGA
ACAAACGTGGACGGACGAGCACCTAAGCTTCAACGTTGTTCCAATCGAGATGTTTTCGCTAGACAGGCACGTTTTTAGAT
ATAAATTAGACAAACATATGAGTATTGTAAAACAGTTAGACTTAGACGTCATATTTTCACTTGTTTGAACTGGAGCTTGG
CGCATGGTCATGGACAACGGAAGA
>TaGA2ox-D7_genomic
AAGCTCTCGCGCTTGCTCGATCAAGCCTTCTCTTGCCCTGCTTTCTCCTCTGTTTCCTCGAGAACAAGGAAGAAGAAAAA
GCCGACCATGGTGGTCCTTGCCAAGGGCGAGCTGGAGCAGATAGCGCTGCCGGCGGCCCAGCCGCCGCTGGCCCACGTGC
GGGAGGTCGACCTGTCCGCCGCCCCGGGGCCCGGCCGCGCGGCCGCGGCGCGCGCGCTGGTGTCCGCGTGCGAGGAGCAG
GGCTTCTTCAAGGTGACCGGCCACGGGGTGCCGCCGGAGCTCGTGCGCGCCGCGGAGGCGGCCGCGGCGGAGTTCTTCGC
GCTGCCGCAGGCCGAGAAGGAGGCCGCCGCTGGCCGGCCGCTCGGGTACGACAGCAAGCGCATCGGCGTCTCCGGCGACC
TCGGGTGGATCGAGTACCTCATGCTGGGCGTCACCCCCGCCGGCGCGCTGCCCGCCGCCTCCTTCGCGTCCTGGACATTG
CCGTGCGCAGGCGCCGCCGTCGCGTCGCTGTCCGAGCCCCCCTGCCCCTTACGGTGAGTTCGTTCGCTCGCCACCCATGC
ACGCTGGACATTTTACATTCGCCCTCCGCGTCTGCACCGGCACCCCCTCCCTCCGCTGACAAACACATGCACATGCACAC
ATGCCACGCCACGTTTTTCTTCCCGCCCTCTCGTGATCTGCTCAGCTCAAAATGCCTGCTCGAACAGTCCAATCACTGTC
AGTTGGAGAGCATTACCTGAACTCCTAAAGTGTACTACCAAAAGTGAATCTTAGCCAGCAACACCAGTCAATTTAGCCAT
GTCTCTCAAAGTCTGAAGAAACGTCAATGACATTAACACGAAGCTGTAGGATTTTTTTATCGTCGAATGGTTTTAGAGTT
CCTGAAATTCCTGAAAAGCAAATTTGAAAATACAAGATGGAGGATTTCCGTGGATAAGACTGGCCTTTCGTGGCCGCGTG
GAGCTTCACTATTTATCGCGGCCGACGTACGGAGGCGGCGAATCTTTAACGTTTGACTCACGTGCGGCGGCGACGTAACG
GTCGGCCCGTTGTTTTCGATCACTCTCTACTTGCCGTGCTGCTCCGTTCGCACGTGTCGGCGTCGCCGTGCACCCGTGTC
GACGCGCCGCCCGTCAAGCTACGTACGTACGATGCCTTTCTGCCGCTCCGGTGACGTGCTGCCGTTTACACTCCACACTG
CCGCGCCCCATCCCTATCCGCATCTCCTTTTGACATCATTAATCAGAGTCGCGCAATAATACGTGGAGTGATATTTTTTG
GTCGTTTTTTTGTTGCTGTCAGGGATCTTCTGGAGGAGTACGCGGCGGCGGTGCGGCGGATGGCGTGCGGCGTGCTGGAG
CTGATGGCGGAGGGGCTGGGGATCGCGCCGGCGGACGCGCTGTCCCGGCTGGTGGCGGACGCGGAGAGCGACAGCATGCT
CCGGGTGAACCACTACCCGCCGCGGCCGGAGCTGCAGGGCCGCCTCCTGACGGGGTTCGGCGAGCACACGGACCCGCAGG
TCATCTCCGTGCTCCGCTCCAACGGCACCTCCGGGCTGGAGATCTGCGCGCGCGATGGCTCCTGGGCCGCCGTGCCGCCC
GACCCCGACTCCTTCTTCGTCAACGTCGCCGACGCCCTGCAGGTACGTACACGTCGGGCTGCTCTGCCTCTGCTACACCT
ACTACTCCTACATGGTAGGAGTACTTTTCTCTCAAGGACGTGAGTACGGTGCATGCTAGATGCTACTACTGTTGCTCGTC
ACTTTTACTGTGGGTGCATGTCAAGTCGATCGGATCTCCAGGCGAGCAAATCAGATCGAGTCAATAATGATCAGATCAGT
GCCCGGTCTCGAGCCTTCTCTCGAGTGTCCACATCAAACAAGGGCAGCAGCAGTGCAGCACGAGGCTACAAATATAGCAC
TGTATGTGCATGCATACGGCCAGCACGCAGTCGTGTACAGGGCCCGCCCCCTTGATCCCTGCACGTGAAAACCCTGGCAT
GATGAATGATAATAATGCGGGCATGCATGCATGAATTAATAATTATTCTGAGACTAGTTTCAGGTGCAACGCATCGTATT
AATTTGGTCCTCGTGCGGTTTCGTGGGCGTGCATGCAGGTGCTGACGAACGGGAGGTTCAGGAGCGTGAGGCACAGGGTG
GTGGTGAGCAGCGAGAGGCCGAGGGTGTCCATGATCTTCTTCGGCGGCCCGCCGTTCGGCCAGAGGCTGGCGCCGCTGCG
CCAGCTGCTAGGGGACGGCGGCCGGAGCCGCTACAGGGAGTTCACCTGGAAGGAGTACAAGAGCAGCACCCACAAGGGCA
GGCTCGCCACCGACCGCCTCTGCAGCTTCGAGAACTAGCCAGCGACCACCTGCCTGACAGACTAGCTTCCGTGCGTTACG
TATATACTGCAGGCTATATACTTATGTGTGTGTGTGATGAATGCATGATCATGATCCTAGTTAACTAATGAAGCCCGGAT
ATTGA
>TaGA2ox-D8(5BL)_genomic
CGCAGCATCCTCTGTTTCGGTTCTGCTCGGCTTCACTAGATAGAAACCAGGTGCGCTCTTTAGGTAGCACATACCGGAAA
CTGCTCTGTGAGATCGTCTGTCGGCCATGGTGGGGATCACGGTGCCCATGTCCATGGACAAGATCCCACTGGTCAAATGC
GCTAATGCGGCGGCGGCGGCGGCGGTGCCGACTGTCGACCTGTCGGCGCCGGGCGCGGCGGCCGCCGTGGAGCAGGCATG
CCGCAGCGTGGGCATCTTCAGGGCGATCAACCACGGCGTGCCGACCGCCCTCACGGACGCGCTGGAGGCCGGCGCCGCGG
CCTTCTTCGCGCTGCCGCACAAGAAGAAGCTGGAGGCGTCGGCGAACCCCTTGGGCTACGGCAGCAAGAGCATCGGCCGC
AACGGCGACGTGGGTTGGCTTGAGTACATCCTTCTCTCCGTCGGGTCCGGCCCTGTCGCCGCCGCGTCCCTGCCGCCGTC
GCTCCGGGCGGCGCTGGAGGAGTACACGGACGCGGTGCGCGAGGTGGGAGCGCGTGTGCTGGAGCTCATGGCGGAGGGGC
TGGGGCTCGCGGAGGAGAACCGCGGCGTGCTGCGGCGGGTGGTGGCGTCGGACGAAGCTGACGACATTGTGCGCGTGAAC
CACTACCCGCCGTGGCCGTGCCCCCTGGCGGCAGGGCAGCGCGGCCGCGGCGTGACGGGGTTCGGGGAGCACACGGACCC
GCAGGTCATCTCCCTTCTCCGGTCCAACCGCACCGCGGGCCTCCAGATCATGCTCCCGGACGGCCGCTGGGTCCCCGTGG
CCCCCGACCCGGATTCCCTCTTCGTCAACGTCGGGGACTCCCTGCGGGTAGGTGCCATACCATTACCATTACCACTCGCT
CACTAGTCACTTTGTTATTCGCAACGCAAACCAAGCGTAGTGTTCTGGGGCCAGTTCAGTTCTTGGCAAGGACGTACCGC
GCAAAGCGTGCAACTCATTGCCTTGCGACCCTTGTGGCGAGCGCCTGTGCCCTACCACCTGTGCGTCTACTAGCTACTCA
CTGATCACTGATGTGTCTCGTTTGTTTTGGTGCATTCAGGTGCTGACGAACGGGCGGTTCCGGAGCGTGAAGCACCGGGT
GGTTGCGCCGGCGGAGGGGCAGCAGTCGCGGCTGTCGGTGATCTACTTCGGCGGRCCGGCGCCGACGCAGCGGATCGCGC
CGCTGCCGGAGCTGATGCGGGAAGGGGAGCAGAGCCTGTACAGGGAGTTCACCTGGGCCGAGTACAAGAAGGCCGCCTAC
AAGTCCCGCCTCGGCGACAACCGCCTCGGCCCCTTCGAGCTCTTCCCCTCCGCCGCCCAAGACTGCAGCAGCAACGCCGT
CCAGCCGCCGGCGCCGGCGCCACCTCACGTGGCACCAGTGCACTAGCTCGCTCAGCAGGAGTTGTTTACTAATTAATGGC
TGAGTAGCCCAAAGGCCAAAACTGGCATCGCACCGGCGGCAGCTGCCTGCCCAATGTGTCATGCTGGAAAAGAAAGCCGG
CCTTTGTAATTTCCACTAGTAGTAGCAGCAGCAATTTCCACGTACATATGCAAGCACGCATGCTCTKTTGTCCCCTTTTG
TTTGTTTGCTCACTTTACACCGGCAGGCGAGGGCTTTTGCTTGCCCCTGAGCGGG
>TaGA2ox-D9_genomic
GCTCGGRTCAGCGGGGGTGGCTGGCCCAGTCAAAAAACGCGGAGCACCCCGCGTCGCCCCCGCCGCCTCCAAGTGTCGTC
CTGTGCCGCGCTGTTACCAGCCCGGCCGATCGAACTTTTAAAGTTAAACCCCGGCGCCTCGATCGGGCGGGCCAGCCAGA
CCCATCACCCATGCAGGTCCTGCTGCCCACGAGTGCGCGTCCCGGCCTGACACACGAGCCAAAGCCACGGCATACCGCTC
GCCGGACGCGCCTTCTATATAAACAGCTTGCCCATGCTCACATCCAAGAACAAGCTCGACACACGCACACGGGAACAGCT
AGCTCGCTTGCTCTTCGATCATCCCGAGCTGCCTGCGCGCGCGCGTAGCTATTCACAGCTCCCGCGTAGCTAGCTAGCTT
AGCGTTGGAGCCAGCCAGCCATGCCGGCCTTCGCCGAGAGCACGGCCGAGCCGCCTCTGGCGGACAGCTACTACGCGCTG
CTCCGCGGTGGCAACAAAGCCGACGAGTGCGCCTCGGCGCCGCCGCCTGGCTGCCAGGCCCCGCCCGTGTCGGAATGCGA
GCTCCCGATGATCGACGTTGGGTGCCTGACGGCGTGCGGCGGGGGCACGGAGGAGAGGGCGGCATGCGCCGCGGCGATCG
CGTCCGCGGCCGCTGAATGGGGCTTCTTCCAGGTGGTCAACCACGGCGTCAAGCAGGAGCTCCTGGAGGCGATGCGGCGG
GAGCAGGTGCGCCTCTTCCGCCTGCCGTTCGAGGCCAAGGCCACGGCCGGCCTTCTCAACGACTCCTACCGCTGGGGCTC
CCCTACCGCCACGTCGCCAAGGCAGCTGTCCTGGTCTGAGGCCTTCCATGTCCCGCTCGCCGGCATCTCCGGTACCCCTT
GCAGCTACGGCGAGCTCGCCAGCATCAGGTACGTGCGTACGTACTCCTGCAGTGTGTGGTTCATCGACGCATCCAGTGTC
ACGGTAGGAGTTATACTAGCTAGCTTATTACAGTACTAAAGCTAGCTCGAGTGTTTAGGCTGTTCGATCGACATGTGTGC
CCTCCTGATCCTGATTAAGATGTCATTTCTCCAGTGAAGTGCCGGTACTTCTCAAGTACCGGGAATAAATATTTGAAAGC
TTTCCCATCATGTGAGGACCGTCACGGTAAACATGATCGAGACATTTAGTGGTAGTGCGGGCGAATAAGGACCAGGTAGA
AAAGAAGGGACGTGTTAATTACAGCGATTAAGCTGGTCTAGCAACATCATGTCAAAATAAAAAGCTGGTGCAGCAACATC
GTCTTCCGAATGTTGTGGCAAAAATGCTAGGTTCACGGGCTTTTACATGGGCAATANNNNNNNNNNNNNNNNNNNNNNNN
NNNNNNNNNNNNNNNNNNNNNNNNNATTTTCAGGAGGGTGTGGGCCAATTCACCCAAATGACCAATCACAGACCACCAAC
TGGATCCACCCCCGTAAAACCCCGTAGTGACTCCGTGCGTCAAGAAGTAGATCAAATCCGCGGGTGTCTGATGTGGAAAA
TGCTTTAACTCTAGCGAGTATCAGTGCGGTGAATATTTCTCGATCAACTTCACAATCAACTGTATATGTGTCTATCTGGT
GTCTGACAATCCAGATCACGAGCGTCTCCTATCGTGGTGAAAACAACACCTACACGATCGTGACGCATACGCGAATGTCA
ACTAAAAGTTCGTTTTTAGCTCTAGAAATTCATTTGGTTCTGATAGAGGAAAGGAAGCTAACAGGTCGTTAATGTAGTTA
GTCATTGCTTAATAGGCATAAATTAAGGAAGCGTTTTGGGTTGGCGATGCGAATCAACAGTACTAGTATAGCGCTAGTAC
AGTTTAGCCAATAGTAACTTAAGAGAGAAGCTTGTGTGTGTGTGTGGACGGTGCAGGGATGTGACGCAGGAGGTGGCGAA
CGCGATGTCAAAGCTGGCCAACACGCTGGCGCGCGTCCTGGCCGAGAGCCTGGGACACACCGCCGGCCAACGCTTCCCGA
AAGGGTGCGACGAGAGGACGTGCTTCCTCCGGCTGAACAGGTACCCGCCGTGCCCGTTCTCGCCGGACGCCTTCGGCCTG
GTGCCGCACACGGACAGCGACTTCCTCACCGTGCTCTGCCAGGACCAAGTCGGCGGCCTGCAGCTGATGAAGGGCTCCCG
GTGGGTGGCCGTCAAGCCCATTCCCGGCGCTCTCATCGTCAACATTGGAGACCTCTTCCAGGTACATGCATACCTTACCC
ACATGCATGCATGTTAACCGATACTCCTAGCATAGCGCACACTTTCCCTAGTAGAGTACTACACACTTGTCAGCTCATGA
AGGTGGCTCTGTGCTGGGCCGTCCTCCACTAGCTTGATGAGTCCAAACCTGGCTTGTACGCACCACCGCGGCACCTATGA
ACTTATGCCGGGTGTGTACCCCGACGCTCTAAAAGGGGAAGCTGCCCCGTCATACATATCCACAACTTGCGTACTTGTAT
GCGCTGGCTCTGTGACTGTGTACCGCCGCTAAGGAAAAGCCTATGGATTCCGCTAATTCAGGGGACAGCAAAACATTGCA
TGTACAAAAGCGAGACCTGTACACTCCATGGTGCTCACATGGTACGTCGCAACTTTTGCTAGGCAACCCAGGCACAACAC
AGCGCAACATATAGTACTGCTACTCCTACTCCTTTTCCTATATATACTATATGGGGCATTATTATACAGCCGTAGATTCG
TCATCGTTCAACTTGTATCAGGGAGTTTACAGAAAAACCTATCATGCCATGCAAAAATAATAATAATCATGGAAGTTGTA
TACGTATTTTATATGCATGGATGCACTGTATTACTTTAAATTCCTGATAGAATGTCGGTTCATAATGTCCCCTTTATATG
GTTTTGTATATCTTGAAGGCATGGAGCAACAACAGATACAAGAGCGTGGAGCACAAAGTGGTGACCAACGCGACGACGGA
GAGGTACTCCGTGGCATACTTCCTTTGCCCGTCGTACGACTCGCCCATCGGCGCATGCGAAGAGCCTTCACCTTACAGGA
CCTTCACCTTCGGGGAGTATCGGAGAAGGGTGCAGGAAGATGTCAAGAAGACGGGGAAGAAGATTGGCCTTCCCAATTTT
CTGCTGTAGCTCCTGCATGGCTATAAAAATACCTCTTGCATGCAAACTAGGCTTGTTTGTCCATGTCATCAATATATACA
TGTTTCCTCTGTATACGCCGCCCGTGTAATAGTAAGAGCACGTTATTTTATTTTATTTTATTTTTTGGTTCTCTTTCTGA
AGCTAAGAGTGCATGCGTCATTGCAATTTGTTATCCCCCGTGTCTCACAATGTCAAAAACTCCGGAAATCCCTTTTGGAG
GCCGAGCTCCAATGAGGCCATTTAAAAAAAAAATCATCAAAATTCACATTTTTGCATTTCAAAAATTCTGAAACAAAATA
AAGATATTCATGGAGGCATAATGCACAAGTGTGTAAATTTTCAGGACGAAATACATTGGAATGAGTGTTGTAAAAAAGCA
AATCTGAGGCTTTTTAACACATCATACTATTCATCCTCCGAGGCCATGAATTTGTCTTCTTTGTATAGATCGCATTTCAG
GCTATTTCATCCTGAAATTTTACACACATACGCATAACACCATTGTTTATTTGTACATTTTTCAGATTTTTTAAATCGAA
AAGTTCAAATTTTGATTTTTTTTAAATCGGCCTCCATGAAGGCCGAGAGCCAAAACGCCTCACTCCAAAAACTCCTTATA
TTTTGAGACAGAGGGAGTAATAGTTTGTGCTTGTAGAATAGTGTACACGAATGTACTAGTAGGAGAGCATCCACCTAGCC
ATATAGAATAGGGGATTAATGGACTCAAAAAAATAAT
>TaGA2ox-D10_genomic
CCAAGATGAGATGAGATGAGATGCATAGCGATCCAGATGCACCTACGGCCCTGCAAAATCATGTCGATTAACCCTGTCAT
GATTGAGACCCATTAATTCGATTTGCAGGATATCGCTACAGTGCACTGTATCCTACCGAGACAGCTAACCGTCAGACCCC
ATTGTGTTGTGGTGTCATCGCACTCATACACCGCTGATACACGCACCACCTCTCCCCCATGCCTATATAAAGAGAGACCA
CACCCTTCGTCTCCCTTCCATGTCAACCTAACTGCCTTCTCCATTCCTCCTCTGTTTCTTGGACACAAACTGACTGACAC
CCTCTAGTTTGGCTCTCTGTGCTTCCTCTGCTTTGTAACCATGGTGGTTCTTGCCAAGGGCGAGCTGGAGCAGATCGCGC
TCCCGGCCGTGCACAAGACGGCGCCGCCGCTGGCCGACGTGCCGGAGGTCGACCTTGCCGTGGCGGGTCGCGGCTCTGAG
GGACGGGCGGCCGCCGCGCGCGCTGTGGCGGCGGCGTGCGAGGAGCACGGGTTCTTCAAGGTGACGGGCCACGGCGTGCC
GGCAGAGCTCCTGGCGCGCGTCGAGAACGCCGCTGCCGCCTTCTTCGCGCTCTCGCAGCGGGACAAGGAGGCGGCGATGT
CGGCCGCGACGCCGGGCAGTCCGTTCGGCTACGCAAGCAAGCGGATAGGCAACAACGGCGACCTCGGGTGGGTCGAGTAT
CTCCTGCTCGGTGTCACCGCGGCGACCGGCGGGCCATTGTCCGTGCCCGAAGGGGTGGTGCCGTCGGCGTCGCTCTGCTC
TTTCCGGTGAGTGCACCCTTGAATTGAATTGATAATTACTCCAGCTTGCAGCGTGCACGTACCAGGAAGATCTTTTTATC
TACGACACGTTATTGTAGTGATGATTAACCACGTAGTACTAATTAGAGGGAAATCGATTAATACGCGTTAGCAGATTGTT
GGTAAAAGAGCATTTCCAAGAGCCTCTAAAGAAACGGCTTTTGTTGGTAGTATATAAAAGAAACGAAAGAGAAAAGGGAG
GCGAGCGAGCAGTATCATGGACTGGTCCCCGTTGCCTTAATACAGGCTCAATAAAACATGTGTCTGCCCAAGAGTGCTTG
ACAAAAAACTATCACTTTAGGGTTTTGGTCCTACGGAACTACTACTTTTTAAAAAGTGACCGAAAACTACCAAAAATTCT
TAATTTTGTGACTAAAAACTACCACTTTCAGATAATAGCCAGTTTAAACGATTTAAACAAGTTGACCGTTCAGTTGACCG
TTATTACAGGTGGGACCTACACATCATTCTTCTTCCTCCTTTCTTCATCTTTTTTGGCATTTTCACAAACAGCTTCTGTG
CATCCCGGCTCCCCGGCGGTCATCGCCGGAGGCTAGAGGGAGGCCGGAGCCGTGGTGCTGTTGCTCCTTGCCGCTGACCA
CGAGCTCCAGCTCGAAGGGAGGCCTTCTTCCCGGGCACACGGGGTGCCTCCCGGGCGAACAAGAGCCGGTGTGCCGCGTC
CAGCTCCACGCTCGCCGCCGTTGCCGCCTCCACCATGGCCGCCAGCTCCTTGCTGCCCGGCGAGGCGTCCTCCATCGCGG
CGAGCCCTTGCTGCTTGTCGGTCGTCCTCCACCCTCCGTCAGGTCCGGCCCGACCGCGACCAGCCACCGCCCCTCCGTCA
GGTCCGGCCCGACCGCGACCAGCCACCGCCCCTCCGTCAGGTCCGGCCCGACCGCAACCAGCCACCGCCCCGTCGTTCGT
TGGGTTGCTTCAGATCTCCTCCTCCACCCTCCACCACGCCAACCCCTAGCCCGCGGCCTCGCCGTCCGCCTCTCTCCCGT
CCAACTCGGTCTCCTGCCCAGCTCGCGGGGCATGGCCTCCTGATGAGTAGGATCTGACCCGCCCCCGGCGCCGCTGCTGG
GATCGGGATCGGGATTGGGATCTCGCGCGGGAGGGACGGGATGGAGGTCTTCGGCCCCGTCACGCTCCGAAAGGTAGTCG
GTGGTGAGCCGGAGGCCGAGGACGACCTGGACGGCGGCGAGACGGGGGGACGGGTCCGGCGGCGTCGATCTGCAGCGCGG
GTGGCGCAATGGCGAGTCTCCCCTGGCATTGACTTTTCAGCCACATCAGCCCTGATGGATGGGCCAGTTTTGTCAGTTTT
CTGTTTAAATCGTCTAAAACCATCATCAACTGAAACTGGTAGTTTTTAGGGACAAATTAAAAAAAAATCGGTAGTTTTCG
ATCAAAATTTTTAAAGTGGTAGTTCTGTGGGACGCCGACCCCAATTGTGGTAGTTTTTTGTCAAACACTCGTCTGGCCAA
ACAAAGACTTACAGGTCATTACGCCGAGATTGTCTGACCAAACAAAGACTACAGGTCATTCTGCAAGCTGGAATGTAGCC
ACTCCCCATCTCTCCTCACCTTTTGCCTTTTCGTCCCATGGACCTCACCTCCCTCTGTTTCTCTCATAAGATTAGATCTA
CTTCAACTCATGAACACAAGGCGGCTGGCTGGCTGGCTAGTGAATAGATGCGTCGCAAATAACACGTGCATGAACACAGT
AGAGAATCTGCATTTCTAGCTCTGCCAACTACTGCACTAGTATATAATAATATTATATACTAGTGCAGTAGTATATAATA
ATATTATATACTAGTGCAGTAGTATCTCGGTGCCATTACCGGTTACGTGCGTACGTGTCAACTTTGCTAAGCAGCTCATC
AGTCGCTCGCTCACTCACTGTTCTTATCCAACTTCTCACTCTTTATTTTTTTCTTCCAAAAACGTTTTATTCTGCAGAAA
GGTGCTGAAAAAGTGGAAATGATATAAAACTTTGAGCTGGCTTGCCGGCCGGGCACTGTTGGAAGCTTTGTTTTCGCGTT
GTTCCATCAACCGAGTCTTTCTTTTCTTTTCTCCTCTTTTTCGCCGTCTCGCGTGCACGTGCACGTGTGCAGCCCCAGGT
TTCGTGGCCTACGTCGAGTTGGCCTTGAATAATGACCCCTTTCCCGCCATCTTCATCGACGATCCTTTTTCCCGTGCCCA
CTGCTATCGCTCGCACGGCATGGCATGACATGGCACCCAAACGTCGAGAAGAAGTGCCAGCGACATCTGTTATAATAATG
TTGGGCTACAAGTTAATTACAATGTGACGCCGTATGCAAAACGTTTATGTTATACAAAACGTGTTATACTATATATATCC
AGCTTGTAGCAAAATTAATTAAATCCTGTCTTTGGAGCAAAGGTCAAATCATGTTGCACTGAGTCACAGACGCTGACACG
AGTTGATTTTTTTTTCTTGTGTCTGCAGCGACCTTCTGAACGAGTACACGGAGGTCGTGAGGAGGATGACCTGCCAGGTG
CTAGAGCTGATGGCGGAGGGCCTGGGCATGGACGACAGGGACGCGTTCACGAGGCTGGTCCTGCACAAGGAAAGCGACTC
GATGCTGCGGGTGAACCACTACCCGCCGCGCCCCGAGCTGAAGCTCCTGCAGCAGCACGGCGGTGGCGGCAGGGTCACCG
GGTTCGGCGAGCACACCGACCCCCAGATCATCTCCGTGCTCCGCTCCAACGCCACCTCCGGCCTCGAGATCGCGCTGCGC
GACGGCGCCTGGGTCTCTGTGCCGCCGGACCACACTTCCTTCTTCGTCAACGTTGGCGACGCCTTGCAGGTACTACACCA
TAATTCTTAGCTCCCTCCCTGTGTTTGGGTCCACGCCATATTTCTCAGCATTGCTAGTATTTTTTAGATATATAGAGTAA
TAAAATAAGAAATTGCTTAGCACGATGTTCAGCTGTCCATTGGGATGGGACGGGGCCGTGCTACTGTAGTGGATCGTGTG
GGTGTCAAAGTGTCATTTCTCCATTTCCACATGGAAATCCCGGCCTTACAGGGAACCATGATGTCCATGCCTAGTCAGTT
TTGTCGAACAGGGGAATCTGAAAGCCATTATTCAATACCATAGCATGTAAAGCATACAGCTAGCAACCCTACACGATTAA
TTCTCACTACAGATAATAGTACAATGATGGTGGCGGCACGGAGAGTTGACACCGGTAATTGTACGGACACACGGCAAGCT
TGCCTACACGTGAAATCTCAGGGCGCATAGTACAATGATGACCATGATGATGGCGGCACATAGAGTTGACACTGCCAATT
GTGAAGCCGTTTTCTGGATGGGGCGGGCTCCAAATACCCCCCACAAACGTCAAATATAGAACCTTGCGGATTCGTTTCGG
AACGCTCTTTCAAAATTGTGGTGATCAAGAGCGGGATGACAACTCTGCTAGAGTGGCCTTTTTCAGATGATCCAGAAGAT
ATGGTTTCTCTGCTGGAGTTGCTCTAGGGTATACAAACTTTGAGAAGAAGAAAAAAAAGATCATAGATGGCAAAGCCTTT
TGTTTCGTTCTCATGTGTAAATCCCAGCTAGCTGTTCCATATGCCTCGTTTGTTCGATGATTCGTTTCGTTTTCTGATGA
TACGAGTAAACGTACGCGCAGGTACTGACGAACGGGAGGTTCCGGAGCGTGAGGCACCGGGTGATGGTGAACAGCGCCCG
GCCGCGGGTGTCGGTGATCTTCTTCGGCGGCCCGCCGCCGCGGGAGACGCTGGCGCCGCTGCCGCAGCTCGTCGGGGAAG
GCGGGCGCAGCCGGTACAGGGAGTTCACATGGCGGGAGTACAAGGCCTCGGCGTACCGGACCAAGCTGGCGGCGAACAGG
CTCTGCCACTTCGAGACCACCAGCTAGCATTCTACTAGCTAGCATGCGATTGCTTTGGCCTTCTGGTTTTCGTGAGGTGT
GTGAAACATTATGTGCGCGGCGACAGGGGGGTTTTGCTAGTGTGTTCCTAGTGGCCGATACATATGCGCAGTAAGTTTTT
TGTGTTGATATATGCTGCAAAGCGTTCTGTAGGTCCCGTTCGAGTTGGAGGCATCAAGTGAAGTATAATGAAACGGTTCT
GGATGCATGTGTTTGGTTGGTTGAATATACCCAAGGTGGAATGTGTCATGGTTATTTTTCTGACAGCACGTATGTGGTGT
GTATGGA
>TaGA2ox-D11_genomic
ACGCGGAAGGTTTTTTGTGGGTTGCCGTTAGAGATGCCCTAAAGCGACAGTTTGGAACTGTGTTTGCGGCAGGGGTTTAA
CAGTGTGCGACGGACGGTTCTCCTCACTGTCCTATATATACGCCTCTGGTCTCGCTTCGGAGCTCCTCCGTAGAAGCGCG
ATTGGTTTGCCGTAGCCAGTGCCCAGTGGCGCGCCCAGTGGTAGCTAGCGAGCGAGCGTGTGCCACGACTCCATCATAAG
CTATACGTACGTGTCTAAGCTAGCATCTATCTCTAGGTCGACCATGCTGGCCTTCGCCGAGGGCACGAGCTGCACGACCA
CCGATCCGCCTCTGGCGGACAGCTACCGCGCGCTGCTCTGCAGAGGCGAGCTCGAGGGCGGCGGCGCTGCGCCGGCGCAT
GCGTTGGAGAGCCTGGCCATGCTGGAGCGTGATCTGCCAATTATCGACTTGAAGCACCTGACGAGCCGCGACGCAAGGGA
GAGCAAGGCGTGCGCGGACGCCATGGCGAGAGCGGCGTCGGAGTGGGGCTTCTTCCAAGTGGTCAACCACGGCGTGGGGC
GGGAGCTCCTGGAGGAGATGAGGCGGGAGCAGACGAGGCTGTCCCGCCTCCCGTTCGGTACCAAGGACAAGGCCGGGCTC
CTCAACGGCTCGTACCGGTGGGGCAACCCGACGGCCACGTCGCTCGGGCAGCTCTCGTGGTCGGAGTCCTTCCACGTTCC
GCTCCCCAGCATCTCCCGGGAAGACTGTGACTACGGAAAGCTCAGCACATTGAGGTAGAGTACGTGCGTAAGCATGCATG
CAAGCCCGTATGCATGCTTGATTACTTGCTCGTCTGATGGCTGATGAGCAAAAGTTTTGTTACTAGCAGGGGAGTGATGC
AGGAGGTGGCGGACGCTATGTTGCGAGTGGCGGACACGGTGGCCGGCACGCTGGCGGAGAACCTTGGGCACGAGGCAGGG
GGCAGCGAGTCGGCGTTCCCGGCAGGGTGCGACGGGACGACGTGCTTCCTGCGGCTGAACAGGTACCCGGCGTGCCCGTT
TGCGGCGGACTCCTTGGGCATGGTGCCGCACACGGACAGCGACTTCCTCACCATCCTCTGCCAGGACCAGGTCGGGGGCC
TACAGCTCATCAAGGACTCCCGCTGGGTCGCCGTGAAGCCCCACGCCGACGCGCTCATTGTCAACGTCGGCGATCTGTTT
CAGGCGTGGAGCAACAACAGGTACAAGAGCGTGGAGCACAAGGTGGTGGCCAATTCCAAGGCGGAGCGCTTCTCCGTCGC
CTACTTCCTGTGCCCGTCGTCGGACTCGTCCGTCGGAACATGCGGCGAGCCGTCGCCGTACAAGCCGTTTACCTTCGGAG
AGTATAGGAGGAGTGTACATGATGATGTCGAGAGAACCGGGAAAAAGATTGGACTCCCCAACTTTCTCAAACGTTCTACG
GTTCACGGCCTCGATGACGACACGATGGACCTCTCTTCTTAACATTGTGAACTCAGTCTCACCGTCCACAGTTCGGAATT
GGCACACCACAATGATACGTATGCTTGTGCGTATTCTAAAAAAAACCAGATGACCTTGTGACATACATGTAGTACAACGG
CGGAGCCGTCGACTCCAATGAATGTGCTAAGGTATGGTACCATTCGGTTATACATTTGTTAGGGATCCTAACCGATGTGG
TATCATTCGGTCGCACATGAGAACGTTCAAGCACAAGTCACATGGGATAGCTAGACCGGTAGTAGGATGGTGGTCGCGAC
ATGCTGCCAGATGGCATCTGTAGGATTTGTTATTGATGTATATTAT
>TaGA3ox-A3_genomic
CTCTCTCCATATACCGACCCTTGTGCTTCGCTCCTCACACTCTCCGTGCATCTCCACGCTTACTACTAGCTACTCTATCT
AGCTAGTGATTATTGTGGTTCCGCGCGCATCGCTCGCCATGTCGGCGCCATCGCAGCTAAGCAAGGACCCGCACAACGAT
TACTTCGACTTTGGGGCAGCGCGGCAGGTGCCGGAAACCCACACGTGGGAGGGGCTGTACGAGCACCCGCTGGTGGACGG
CGGCGTCGGGGCCGCGGAGGACGCCGTGCCGGTGGTGGATTTGCGGGACCCACATGCAGCCGAGGCGGTGGCGCGTGCGT
CGGAGCAGTGGGGAACGTTCCTGCTCGAGGGCCACGGCATTCCGAGCGAGCTGCTCGCGCGCGTCGAGGCCCGAATTGCT
AGCGTGTTCGCGTTGCCGGCGTCGGAGAAGATGCGCGCCGCGCGGCAGGACGGCCAGTCCCACGGCTATGGACTGCCACC
CATCGCCTCCTACTTCCCCAAGACCACGTGGTCTGAGGGCTACACCTTGTCCCCGGCCAACCTCCGAGCCGAGCTCCGCA
AGATCTGGCCCGACGCCGGCGGGGACTACCGCCACTTCTGGCATGTGTTCATACATCGGACGCTGGAGAAAACTTTTTAC
TACCACTGTACTTATATTGTTGTGTAACTTGTGTTAATCGTATGATGTGCAGTGACGTGATGGAGGAGTTCCACAGGCAG
ATGCTAGCGGTGGTTGACAAGCTGACGGTGTTGTTCCTCGCAGCGCTCGGGGTCGCCAGCGTCGAGGCGGGGCGCAAGAT
CGTGGAGACCATGTCCGAGACCGTGACCATGCACATCAACTGGTACGTAGTACAACTGGCAACACCTTTTTTTTTTGTTT
TTGACGTGAGCCGGCAACACCCTTATGTAGCAGCCACAACGTGCAATCTAACACTACGTGTCGTGTACTGCAGTCTAAAA
AAATACACCTCAACTGGTACGTAGTACAAGTGGCAACAGCCTTACATGCCGTGTAGAAGCCACAACGTGCAATCTTATCT
AACACTACGTGTCGTGTACTGTAGTCTAAAATACACTTTGCAACGCATGCAGGTACCCCAAGTGCCCTGACCCGAAGCGA
ACACTGGGCCTGGCGATTCACACGGACTCGGGGTTCTTCACGTTCCTGATGCAGAGCCACGTTTCTGGGCTGCAGCTGTT
CCGGCACGAGCCAGACAGGTGGGTTGGGGTGCCACCCGGGGCACTCATCGTCAACATCGGCGACCTCTTCCAGATCCTCA
CCAACGGCCGCTTCCGCAGCACATACCACCGCGCCGTCGTCAACCGCGAAAGCACCCGGGTGTCCGTGGCCTACCATCTC
GGCCCGCCCGCCGACGCCAAGGTAGCGCCCCTCAGGGAAGCCGTGGGCGGCGGCAAGCCCGCCTACCGCACCGTCACGTG
GCGAGAGTACTTCCTTGTGCGCAAGGAGGCCTTCACCACCGGCGGCTCCGCGCTCCAGATGGTCTCCCTCAGCCCGGGTG
ACCACGACGACGATGGTGATGGCGCCGACCAAATAAGTGAAATCTCTTCATAGATCGGCGCCAGCCATCACCAAAGACCG
ATTCGACCGATACAAAAATTCATGAAAATGGACTAAAAATGGCAATTTATATGTGGAATCTCTATATGATCATATATCCC
ATGTGGACAAGATAGATCCTTTAGACATCTGTGGAAGGTGAAAATTGCCGTT
>TaGA3ox-B2_genomic
GTGCCACTAGCCAGGCGAGGCAGCTAGATTTGTGTTCCGTAGCGGGTGGCCTTGTGCGCTCCACATCCCTCCAAAAGAAC
CTCCTCTCTCTTCACATTTTCATCATCTTCTTCATCCCAACAGGCAATGCATATTCATCTTTTTCTCTCTCTAGTTAATC
GATCAAATTATCTAATGGATGGATTCCCCTCCGGCTAGCTCGGCTGCTCCTAATCCGCTACGCTCCAAAACTTCTCCCCC
TATATATACAGCTCCTTGTACTTCTCTCGTTCTTACACTCACTCCTCAATCCATCCGTCTCCACCATTGCTCGCTAGCTC
GAGCTCCTAGCAAGTACTGCAAAGTCACCCGGGAGTTGATTTGCTCCTTCTTGGCTTGACCGATCGTACGTGCCGCCAGG
ATGCCGACGCCGGCGCACCTGAGCAAGGACCCGCACTACTTCGACTTCCGGGCGGCGCGGCGGGTGCCGGAGACGCACGC
GTGGCCCGGGCTGCACGACCACCCCGTGGTGGACGGCAGCGGCGCGGGCGGAGATCCGGACGCGGTGCCGGTGGTGGACA
TGCGCGACCCGTTCGCGGCGGAGGCGGTGGGGTTGGCGGCGCAGGACTGGGGCGCCTTCCTCCTGGTGGGCCATGGCGTC
CCGTTGGACCTCCTGGCGCGCGTGGAGGCCGCGATCGCGGGCATGTTCGCGCTGCCGGCGTCGGAGAAGATGCGCGCCGT
GCGGCGGCCCGGCGACTCGTGCGGCTACGGGTCGCCGCCCATCTCCTCCTTCTTCTCCAAGTGCATGTGGTCCGAGGGCT
ACACCTTCTCCCCGGCCAACCTCCGCTCCGACCTCCGCAAGCTCTGGCCCAAGGCAGGCCACGACTACCGCCACTTCTGG
TACGTACGCCGGCCGCCGATGCGCATATACACGTCATAGTACGGCACCTACCTAACTGGTTCTGGCCAACCGTCCGTACA
CACGTGACGGGGCGACGTGTCCGACTCCGACCATGCATGCATGCACGCGCGCGAAACTTGTTACTCCTGTTCTGCTATGG
CAGCAGCTAGCCGTGTGTGTCCGTGCGTAGGAGTACTTACTTACACAGTTACACTTACGCCGTCCGTCGTGTTCCTCGAC
GTGCAGCGCCGTGATGGAGGAGTTCCACAGGGAGATGCGCGCGCTGGCTGACAAGCTGCTGGAGCTTTTCCTCGTGGCCC
TCGGGCTCACCGGCGAGCAGGTCGCCGCCGTCGAGTCCGAGCAGAAGATCGCCGAGACCATGACCGCCACAATGCACCTC
AACTGGTACGTTCCACTACTACTCCAGTAGTACAAGTACAATAGAATACAAATGGCAGTGCCACGACGACACGTACTCCA
CCATGCAGCAAAGCATATATTGTCGGTGCGGCGGTTGACACGGAGTTGTGTCGTGTCGTTGATTCACAGGTACCCCAAGT
GCCCGGACCCGAAGCGGGCGCTGGGCCTGATCGCGCACACGGACTCGGGCTTCTTCACCTTCGTGCTGCAGAGCCTGGTG
CCAGGGCTGCAGCTGTTCCGGCACGGCCCCGACCGGTGGGTGACGGTGCCGGCCGTGCCGGGGGCCATGGTCGTCAACGT
CGGCGACCTCTTCCAGATCCTCACCAACGGCCGCTTCCACAGCGTCTACCACCGCGCCGTCGTCAACCGCGAGAGCGACC
GGATATCGCTCGGGTACTTCCTCGGCCCGCCCGCCCACGTCAAGGTGGCGCCGCTCAGGGAGGCCCTGGCCGGCACGCCC
GCCGCCTACCGCGCCGTCACGTGGCCCGAGTACATGGGTGTGCGCAAGAAGGCCTTCACCACCGGGGCCTCCGCGCTCAA
GATGGTCGCCATCTCCACCGATGATGCCGCCAACGACACAGACGACCTGATCTTGTCGTAGATCGGCGCCGGCCATCACC
GGCCGGTCAAGAGATCGATCTATACAAACAATTACTTCCTCCGTCGCATAATATAAGAACGTTTTTGACACTACACTGAG
TAGTGAAAAAAAGCCAGAGATGGTGGCGGGCTGTTAGATTAGCTGAGGTAGCTAGGAGGAAGGGCGCGCGTGCGGTTGTC
GTTGGTGTTTAAGGTCTCCTCCATATATGTCTCTATGCAGATCGATGCTGGTGGATGCGTCCATGCAGCAGGGAACGAAC
TAATTGTAAGAAAATCAAGCAAGCTTAATTAGTTCTACATCTGTAATTAAGTATGCATGCATGCCACTTGGTTTAATTCA
ATTCAAGTGCAGAAAAAATTATCATGGGAAGAGGAAGACATGTTGGGTTTGTTCCTTCTAG
>TaGA3ox-B3_genomic
TGCAAGATCTCTCATTCCCCCTATATAATACCCACAACCCTTGTGCTTCCCTCCTCACACTTTCCTTTCCGTCCATTTCC
ACGCTTACTACTCGCTACTCTAGTGATTATTGTTGTGGTTCCGCATCGCTCGCCATGTCAGCGCCATCGCAACTGAGCAA
GGACCCGCGCAACAATTACTTCGACTTTGGGGCGGCGCGGCAGGTGCCGGAAACGCACATGTGGGAGGGGCTGTATGAGC
ACCCGGTGGTGGACGGCGGCGTCCGGGCCGGGGAGGACGCCGTGCCGGTGGTGGACATGCAGGATCCGCGCGCGGCCGAG
GCGGTGGCGCGTGCGTCGGAGCAGTGGGGCGTGTTCCTGCTCGAGGGCCACGGCATTCCGAGCGAGCTGCTCGCGCGCGT
CGAGGCCGGAATCGCTGGCATGTTCGCGTTGCCGACGCCGGAGAAGATGCGTGCCGAGCGGCAGGACGGCGAGCCCTATG
GCTATGGGTTGCCGCACATCGCGTCCTACTCCTCCAAGGCCACGTGGTCCGAGGGCTACACCTTGTCCCCGGCCAGCCTC
CGTGCCGAGCTACGCAGGGTCTGGCCAGACGCCGGCGAGGACTACCGCCACTTCTGGTATGTGTTCATAGATCGTACGCT
CGAGAAAACTTGTCAGTTGTCACTAGTACTGTACTTACTGTTGTGTTAATCGTATACGGTGTGCAGTGACGTGATGGAGG
AGTTCCACAGGCAGATGCGAGCGGTGGCTGACAAGCTGACGGTGCTGTTCCTCGCGGCGCTCGGGCTCGCCGGCGAGCAG
ATCGCCGCCGTCGAGGCGGAGCGCAAGATCGTGGAGACCATGTCCGAGACCGTGACCATGCACCTCAACTGGTCCGTAGT
ACAAGTGGCAACACCCTTACGTGCCGTGCAGCAGTCACAACGAGCAATCGACCTAGTACTACGTGCCGTGTAGGCGTGTA
CTGTAGTCTAAAATACACTTTGCAACGCATGCAGGTACCCAAAGTGCCCTGACCCGAAGCGAGCGCTGGGCATGACGACG
CACACGGACTCGGGGTTCTTCACGTTCGTGATGCAGAGCCACGTCCCCGGGATGCAGCTGTTCCGGCGCGGGCCAGACAG
GTGGGTTGGGGTGCCGCCCGGGGCACTCATCGTCAACATCGGTGACCTCTTCCAGATCCTCACCAACGGCCGCTTCCGCA
GCGCATACCACCGCGCTGTCGTCAACCGCGACAACGCTCGGGTGTCGGTGGCCTACCATCTCGGCCCGCCCGCCGACGTC
AAGGTAGCGCCGCTCAGGGAAGCCGTGGGCGCTGGCAAGCCCGCCTACCGCACCGTCACGTGGCGAGAGTACATCGTCGT
ACGCAAGGAGGCCTTCGCCACCGGGGGCTCCGCGCTCGAGATGGTCTCCCTCAGCCCCGATGACCACGACGATGAGGGTG
ATGGCGCTGACCACATAAGTGAAATCCCGTCATAGGTCGGTGCAAGCCATCACTAGAGACCGATCGACGAATACAAATTC
ATGGAATTGTACTAAAAATGGTAATTTATGTGTCGAAGAATCTCTCTGTGATCATATATCCCATGTGGACTATAGATCAT
TTAGACATCCGWGGAAGGKGWTCT
>TaGA3ox-D2_genomic
TATATATACAGCTCCTTGTACTTCTCTCGTTCTTACACTCACTCCTCAATCCATCCGTCTCCACCATTGCTCGCTAGCTC
GAGCTCCTAGCTAGTACTGCAAAGTCAGCCGGGGAGTTGATTTGGTCCTTCTTGGCTTGACCGATCGTACGTGCCGCCAG
GATGCCGACGCCGGCGCACCTGAGCAAGGACCCGCGCTACTTCGACTTCCGGGCGGCGCGGCGGGTGCCGGAGACGCACG
CGTGGCCCGGGCTGCACGACCACCCCGTGGTGGACGGCAGCGGCGCGGGCGGAGGGCCGGACGCGGTGCCGGTGGTGGAC
ATGCGCGACCCGTGCGCGGCGGAGGCGGTGGCGCTGGCGGCGCAGGACTGGGGCGCCTTCCTCCTGGAGGGCCACGGCGT
CCCGTTGGAGCTGCTGGCGCGCGTGGAGGCCGCGATCGCGGGCATGTTCGCGCTGCCGGCGTCGGAGAAGATGCGCGCCG
TGCGGCGGCCCGGCGACTCGTGCGGCTACGGGTCGCCGCCCATCTCCTCCTTCTTCTCCAAGTGCATGTGGTCCGAGGGC
TACACCTTCTCCCCGGCCAACCTCCGCTCCGACCTCCGCAAGCTCTGGCCCAAGGCCGGCCACGACTACCGCCACTTCTG
GTACGTACGCCGGCCGCCGATGCGCATATACACGTCATAGTACGGCACCTACCTAACTGGCTCTGGCCAACCGTCCGTAC
ACACGTGAAGGGGCGACGTGTCCGACTCCGACCATGCATGCATGCACGCGCGCGAAACTTGTTACTCCTGTTCTGCTATG
GCAGCAGCTAGCCGCGTGTGTCCGTTCGTAGGAGTAGTTACTTACACAGTTACACTTACGCCGTCCGTCGTGTTCCTCGA
CGTGCAGCGCCGTGATGGAGGAGTTCCACAGGGAGATGCGCGCGCTGGCCGACAAGCTGCTGGAGCTGTTCCTGGTGGCC
CTCGGGCTCACCGGCGAGCAGGTCGCCGCCGTCGAGTCCGAGCAGAAGATCGCCGAGACCATGACCGCCACAATGCACCT
CAACTGGTACGTTCCACTACTACTCCAGTAGTACAAGTACAATATATAGAATACAAATGGCAGCAGCCACGACGACACGT
ACTCCACCATGCAGCAAAGCATATATTGTCGGTGCGGCGGTTGACACGGAGTTGTGTCGTGTCGTTGATTCACAGGTACC
CCAAGTGCCCGGACCCGAAGCGGGCGCTGGGCCTGATCGCGCACACGGACTCGGGCTTCTTCACCTTCGTGCTGCAGAGC
CTTGTGCCCGGGCTGCAGCTGTTCCGGCACGGCCCCGACCGGTGGGTGACGGTGCCCGCCGTGCCGGGGGCCATGGTCGT
CAACGTCGGCGACCTCTTCCAGATCCTCACCAACGGCCGCTTCCACAGCGTCTACCACCGCGCCGTCGTCAACCGCGACA
GCGACCGGATATCGCTCGGCTACTTCCTCGGCCCGCCCGCCCACGTCAAGGTGGCGCCGCTCAGGGAGGCCCTGGCCGGC
ACGCCCGCCGCCTACCGCGCCGTCACGTGGCCCGAGTACATGGGCGTGCGCAAGAAGGCCTTCACCACCGGCGCCTCCGC
GCTCAAGATGGTCGCCATCTCCACTGACAACGACGCCGCCAACCACACGGACGACCTGATCTCGTCGTAGATCGGCGCCG
GCCATCACCGGCCGGCCAAGGGATCGATCTACACACACAATTAGTGAACAAAAAAATGCCAGAGATGGTGCATGGTGGGC
TGGTAGCTTAGCTGAGGTAGCTAGGAGGAAGAGCGCGCGTGCGGCTGTCGTTCGTGCGGCTGTTCCCGCAAAAAAAAAAA
GGTTTCCTCCATATAKGTCCCCAKSCAAAATSGMAAWGCTGGGG
>TaGA13ox-A1_genomic
AGGAGAGGTGGGTGGAGTCACGCATCAGAATTATTTTTTGCCGACTTTGGTGGATAAGATTGAACGAGACGGCGAGATTT
GAGAGCTGCTGTCTCCTAGCTAGCTCAGGTGGTAGCTCAGACTGTTTCATGAAATGAGGCCGCATGCATGCCTGAACAGT
GAGTACGAACCTTTTGATTCGTCGCCGCAGATCAAAAGAGATACTGGATCGCCTTCCCTTCCCGCACCAAAAAGAAAGAA
GGGGAGTATATTATATAGTACTGGTACTAGTACTGTAATAAAAAGAAAAGAAAAGAGAACGCTCGATAGATAGACAGACA
GTACACACTTTGGATATTACCCCAGGGCCCGGCCCACACTCTCACTGCTGGTGATGGATTTCTTTTCGGGGGAGCCATTC
TATGCCAAACTTGGCGTTTGGACTCTACCACCTTTCCCCCACTTGTTTCCCGTCCCCCGTATAACACAGTACCACCTCTC
CACCTCACATAGAGAGAAGTGCATACAGAGATCAAGCAGTTTAGAGAGAGAGAGAGAGAGATGATAGAGGTGGGCATGGC
GACGAAGGTGGTGCTAAGCCTATGCTGCGTGGGGGCGTGCTCCCTCGCGCTCTACCTCTACTACACCGTCTGGGTGGTGC
CGCAGAGGCTTCTTGCTGGGTTCAGGAGGCAGGGCATCGGCGGCCCGCGCCCGTCTTTCCCTTACGGCAACATCGCCGAC
ATGAGGGAGGCCGTCGCCGCCGCAAAGTCGGCCCCCCGAGCCGGCGGCCGCATCGTCCACGACTACCGCCCAGCCGTGCT
GCCCTTCTACGAGAAATGGAGGAAAGAGCATGGTATATTTGTGTCTCCGGCCATCACCTTATATATTTGCTTTATTCATC
CTTTGAAGCATCTTCTTCCTGTTGCATACATACATATTTGGCTTACTAATTTCTCAGTCAACTTCTTTTCCCTGAAAAAC
AAAGCCATCTTCATATTTCTCACCCCTCATGCCCCTCGTTTGGCATCGGTCGGGCACCAAACAGTTTGCAGCGTAGCTCC
CAAAGAAGAGATGGAGCTTAATTATCTAATTGTTTTTTGTTGTTGTTGTTGAGGGAAGGAGCTTAGTACTAAGCACTAAC
AGAGCCCAAAGATGCCTGATTGTTTATATTAGCACATACATATTTAGCCGAATGATTGATTCATTCTGGTGTTGGACACT
AAGCTGGTGTACTCCATATAGTAGCAACAAACATAGGTTGGCCATTTTAAAAATCTGGCATCATCAAGTGCAATCTCTCT
CAGGACCCGGCAATGATGAGGCCCCAGCTGTGCAGTAGGAGTATTAAACAAATGGTTTCCTTAAATAAATCAACCTGTCA
ATCCGTATTTGTGATGTGGATCTTAAGTTAACTCTAGAAGTTGCAACGTTAACAGGTCGACTAAACTTGTGGTGGTCTCG
TGCTGCAGAATTTCAGAATTTGGCCTTTCCTGTTGCTGCATGACAATGTTGGATAGCAAAGATACATACCATATATTAGG
TGAGCTGGGCGCCATCAGCTTGCACGATTTAACTGTTCTCTCGAACCCACCCCTACTAAAACTGAATGATGTTGCAGGAG
AGGACATGCATGCCCACAAAGAACAACAAACCCAACCCCCCTATACGATAGTACTTTTATTTTGTTTATAAAAGGAAAGA
AACAAAGCACGTAACTGTAGAGAGCTGAAATAGGTCAAGGTGATTAACTCCCTGTAGATCCTATCCTATAGTTTTGGCGT
GATGCAAACGGCATAGCCGTGAGCTAGCCACGTACAGCATGTGCATCATCCGAGCTCCCTCGAAATGAATCTTGTTCGTC
CTTGATGCATGCATGTATAGATAGCGGCTAGTAGCTTGCAAGTAACAATATATATAATTTGATGCACTAAGCAGAAAGAC
ACAATCAAGTCACATGGAAATGGATCGGATTAGAAGGATAATTTCAGATTATCCATGATGATACATACGAGGCAGCCCCG
ACATATCACGTCAGGTGGGTGGGCACGCAACGCAACATAGAGTAGTACGTACTACGAGACCACCTCTGGCTTCCCAACGC
CAGCAACAGCAACGCCATCCATTCCATTCCTCCACCGGTGCGGTGCGGTGTCCGCGCCGGGGTGGATCATGTCATGTGTG
GACCGCCAGAGACGATTGGACCGCCGGCACGTCCATGTCGGACTTGGGATTGGGAGCCGGAGCTGGAGCTATCGCCCCCG
TGTGCGCCTGCATGCATGCGCGTGGGCTCGCGGCTCATTCGGCCGCCGCCAGCCAGAGCGCGCGAGCTCCCGTCCACCGC
TTTGCGGAGGGGCGCGTGATGAGGCGATCGGCGATGGAGACGCCGCTCCCTCAACTTGGCCGCCGGTTGTGTCGTCTGTC
CCATTCCGCACGCCTGCGCTTTCACCTTTTCTTATCTTGAGCGCCGGGAGGAGCCGGACTCCTGTTGGATGCCTACCGTC
GTGTCGGTTTACGGTCGTTCCGCCGAGGTAATCCAACAGAGCCGTCGATGGTGACCGGCAACCCAATGGCAATGCCAATG
CCAAGAACGATTCCTACTCTCTTTTTTTTTATCTTTGATTTGATTGATTGATGAAACGGAATACAACTCATTATTTTCCC
AACAATACAGTACATCTTTGATTCTAGCTACTACGTGTGATGAACATGTATTATCTACAGTACAGTAATTATTACGTGTG
GGAACCGGGCAGGGTTCATTTCATATTCATTCATTAACATGTAGTATGAGTGCATGCAGGTCCAGTGTTCACTTACTCCA
TGGGGAACGTGGTGTTCCTTCACGTGAGCCGGGCAGACGTGGTTCGGGACATCAACCTCGGCGTCTCGCTGGACCTCGGC
AAGAGCTCCTACCTAAAGGCCACGCACGAGCCACTGTTCGGCAGAGGCATCCTCAAGTCCAACGGCGAGGCTTGGGCCCA
CCAGAGGAAGATCATTGCGCCCGAGTTCTTTCTCGACAAGGTCAAGGTACTCCTACATAATTCTCAGCTCCAGCTAGATA
ATGCGTCGCGAGTGTTCTCATTTGGACCATGCATGCCCAGCAGCAACACAACATTCTGATCCAGCTAGGTAGTGTCTGAT
AAGATTCGGAGTAATTAGGACCACTTACAGTATGTAATCCTGCATTATTCTGCGCTGCTGTGGTACAGTACTCTATTTAA
GAGCAGCATATATACAGCTAGACTCATTTTGTATCTTCATCTATATATAACCAAACCAAACCAGGGAATGGTGGATCTGA
TGGTAGATTCTGCGCAAACACTGCTCGAGTCATGGGAAGCGAGGGTCGACAAGAGTGGCGGCACCGTAGACATCAAGATT
GACGACGACATAAGAGCCTACTCCGCAGATGTCATCTCCAGGACATGCTTCGGAAGCAGCTACGTCAAAGGAAAGAAGAT
CTTCCTCAAGCTCAGAGAGCTGCAAAAGGCCGTGTCCAAGCCAAATGTGCTAGCTGAAATGACCGGCCTAAGGTTAAAAA
AATGTTCATCAAAATGTAGAAACTTTCACAATTCACCATTTTCGTCGGTGAAGGAACATAGACTAAGATCCTCATTCTGC
AGGTTCTTTCCTACCAAGAAGAACAGGCAGGCGTGGGGGCTTCACAAGCAGGTGCACAGGCTGATACTGGAGATCGTCAA
GGAAAGCGGAGAGGACAAGAATTTACTGCGCGCGATCCTTCACAGCGCAAGCAGCAGCAAGGTGGGGCTCCGCGAGGCAG
AGAACTTTATAGTGGACAACTGCAAGAGCATATATTTTGCAGGATACGAGAGCACAGCTGTAACAGCTGCCTGGTGCCTA
ATGCTCCTTGGCCTGCACCCAGAATGGCAGGACCGGGTCCGCCAAGAGGTCCTGGACGTCTGCGGGGGCCGTCCACTAGA
CTCCCAATCACTCCAGAAAATGAAGAATGTATGTACATATGAATGTATCCCCAATCTTCACAAAGTGATCATATTATGAT
GATAGCTAGCTGACTTGAACTCCGATAAAATTGGAAATGCAGCTGACGATGGTGATTCAGGAAACCCTGAGGCTGTACCC
AGCAGGCGCCTTTGTGTCAAGGATGGCACTTCAGGAACTGAAGCTGGGGGGCGTGCACATCCCAAAAGGCGTCAACATCT
ACATCCCTGTCTCCACAATGCACCTTGACCCCAAGCTGTGGGGTCCTGATGCCAAGGAGTTCAACCCGGCACGCTTCTCC
GACGCTCGACCCCAGCTGCACTCCTACTTGCCGTTTGGCGCCGGCGCTCGGACCTGCCTCGGCCAAGGGTTCGCCACGGC
AGAGCTCAAGATACTCATATCTCTCATCATCTCCAAGTTTGCGCTCAAGCTCTCGCCGCTCTATCACCATTCTCCAGCGC
TGAAACTCATAGTGGAGCCCGAGTTCGGCGTCGACCTCACCTTAACCAAAGTGCAGACTGCTTCTACTACTACTACATAC
TAAGAGAGGCAACGTGGCCTGGATATAATAATGTTAGCATCCGTCCTCGCTCATGCAAAGAAATTTGTACGTACGTAGTT
TAATCAATGAATGCAGCTTGCTTGCTTGAGAGAATGTACAGATACACACGTTCGAATTTGTTCAGATATGATCGTTCCGT
GGGTATGTTAAGGTTCAGCTTGACTAGAGGAAGGTGCCAGATGAGTAAATGTCCTAATTTTCCATTCAAGAAAACAGTCG
CAGCTGTTATGATGCGAATACCCAGATCAAAATACAACACTAATTACAAGACTAGAGAAGTGTAATAAGCATGTGAATAA
AGGAACACAAAATCCTGTGTGCAGCAGCATACTTTTGTCTGACAAACAAAACGCGAACCACTGTCCAACTTGCAACACAA
AATCTGTGAATGGGTCAATCATCCTTCTCCCATAGCTTGATCATCATCTAAAGTTGAGAAGCTCAGGAAGAGTTCAAATA
TAAAAGCAGTGCCAGCACAATGTATACAGTACTAAACCAAAAAAAAAAAAAAACCTTCACAGAAACAACCGAAAACAAGA
GACTAGGCTCAAAATGATTCCCAAGGAAAAG
>TaGA13ox-A2_genomic
GGGTGAGGATGGGGGTGGCGCCGGCGGTGGGCGTGGCGGCGAGCCTGTGCTGCGTAGGGGCGTGCGCCCTGGCGCTCTAC
CTCTACCGCATCCTCTGGCTGGCGCCGGAGAGGGTCCGCCGCGCGCTGAGGAGGCAGGGGATCCGCGGGCCGCCGCCGTC
CTTTCCCTACGGCAACCTCGCCGACATGAGGCAGGCCGCCGCCGCCGCCAAACGGACACGCGACGCCGGCGACGTCGTGC
ACGACTACCGCTCCGCCGTGTTTCCCTTCTACGAGAAGTGGAGGAACGAGTACGGTACGTGCGTGCGTGGTGCAAAGATA
TGTCCTCTCTCTCTCACTCTCTCTCTCTCTCGATCTCTCCATTGATCTCGTACGCGCAGCCATGGATTATGATTAGCTCG
GTTGTTCGTTGCTGATTGAAAGTTTGATTCGATCGAACAGTACTACGCGGTTAGGTATCAACTGCACCGATGTGTGGCCA
GCTTCTTCTTCTTTCCATTTCCCTTTTCCGCGTGAGTGGATATATAATCCTTGTTGGTTTGGTAGCGTCTTTCGAAGGCG
TGCAAAACTGACGCAAAAATGTAGAGAAATGAACCAGGTGAAGAACGGATACTTGGATAGACCGACCTTCCGTTCCATTT
TAGACGCTCTAGTTTTCACCTTCCTTGCATCATGAAAGAGAGAGAGAGAGAAAAAAAAAATACCTAGCAGGATATCTCAT
GTCTTTAATCGAAGAAGAAAAATTTATATATCATCTCCAGCTGATCGATGGGCATCGATCAGTGATGTAATATATGCTTG
GTGCTTTGCTTTGTTGATTAACCACCACAGTAGCTAGCTAGCTATAAAGGCAATAATGGAGACGATCAAATCGCAACAAA
AACTATGTCCACAATTGGGTGTTGCGTGCGCTTTCTGCCTGCCGGAAATGGCAATACGTTCTAGAGAAGAAACAATAATT
GAGGTAGGAGTGGTGGCTGTTGTAGCTAGGTATATGCTTCATCATGTCTCTACAGGGATAGCAATCCGTTCCATCAGGGT
AAAGCACTAACTGAAAATTCAATACCATACCACACATAGTGCGCGAATACTTGCACCTACAGAAATTCAATGTTAACTAT
GAGAATCACTTGTATTTTTTGGATTTTTTCTCTATAAAGAGCATCTTCAACAAGAGCACAAAAGTTTCGCACCCTAAAAT
AGTTTTAGCGTGCCACTGTAGCACTTTTAGCGCGTCGGACCCAACAATGGTTTATCAGATGCCCAAAAACACGCGCCCAA
AAAAACTCGTATAAATTGTGAAGCGCACGCAGTCCGGCGTCTCAAATTTGCAGCATGCGGTAGCGTTTTTTAGCGCGCGC
ACAACCCTTTTTGCGCGCGCATTATTTTACAGCTTCTGCTGAAGCTGTCCGGCCCCACGAAAACCCGAATTTTAACGCGC
GGAGCAGATTTTGGGCGCCTGTTGGAGATGCTCTAAAGAGCAATTTTATTAACTAAATGTAGTATCAAGAGGATATAAAG
CATCATCGGCAACATCTGGTGTCTGCATAGTTAGGCTGCACACAGCCACAAACCAGAGTCTGGTAGAAATAAAGTCGACA
TAACAACAATAGAGGTCCATCATTGACCTAGCTTTACTGAGCGATGAAATACACACATATTCCGAACGTTGGGTCGTGCA
GCAATGCGACGCATGCATCGCATGTTGTCATGTGATTGGATAGCACAATAGCTATATGTAACTTGGCCGAATTTCCCCCG
CAAAAAAATGGCCGAATTTATATACAGTTTGGTTATGTTGATTTTGATTTTGTGGGGGGGAAGAAATGATTGAAGGGAAA
AAAATGGAGGGAGGGAGAAGAAGAAAAGGACGGCCGTTAATCTTCACAAAATAAATTTTCAGGCAACTCACATAACATAT
AGCCGGTCCCATCGACAGTGTTGTCGCGTGTCTGATCGGAATGTCCAGCATGCAATCAAAATTCTCAAGTCATTCGTTGA
TGGCCATGAGCCGATGAGTACTAGAAGCCATCCATCGACGACCACAGATTCCCCTGACCAACATGGCTTGACGACGTGAG
CCGATGAGGATGCCGTCCCCGTCCCCGTCTCTCGATACTCCGCAACCGCAAGCGACAAGGAGACGGGGCCGCTGCATGCC
CGCCGGCGAAAAGCGCGGCGGAGGGCGGCTCGCGCCTTTCGCGCCGCTCCTTTGTCCCGACGCCGAAAGAGTCGGCCCGG
CCGGCGCTGCACGACCGAGGATGCCAGGACTGATCGATCACGATCATGGACGGATACGGGAGCCGAGCCATACATGCGTG
CACCGGCGAACAAGTTAGGCCCAAGGTTTTGATCTGCTGGATACTGATTTTTTTGCTCTGCTGTTTGTTTTCGCTAGGCC
CGGTGTTCACCTACTCCGTGGGCAACATGGTGTTCCTGCACGCCAGCGACCCGGCCGTGGTCCGCGACGTGTGCCTCTCC
GTCTCGCCCGACGAGCTCGGCAAGAGCTCCTACATGAAGGTCACGCACCACCCGCTCTTCGGCGACGGCATCCTCAAGTC
CAACGGCGACGCCTGGGCACGCCAGCGGAAGCTCATCGCCCCCGAGTTCTTCCCCGAAAAGGTCAAGGTATGGTAACATA
TCATCACTTTACGTCCCACGCACTGCAAATGTCGATGTTCCAGTTCGTTTTTGACGGCAAAATGAACAGAATATCATCTG
CTCGACTTCCGATTCCTAGGGTATGGTGGATCTTATGGTGGACTCGGCGCGGGCGCTGGTGCGGTCGTGGGAAGCCAGGG
TGGCCGGGACCGACGGCGGCGTGTTGGAGCTTACGGTCGACGACGACTTGAGGGCCTACTCCGGGGACGTGATCTCCCGG
ACGTGCTTCGGGAGCAGCTACGTCAAGGGCAAGAGGATCTTCGCCATGATCAGGGAGCTCCAGAAGACGGTGTCCAGGCC
GAACCTGCTCGCCGAGATGACCGGGTTCAGGTTCCTGCCCACGAGGAGCAACAGCGAGGCGTGGAGGCTCAACCGGCGCG
TGCGGCGGCTCATACTGGACGTCGTGAGGGAGAGCGGCGAGGCGGACGGCGGGAACAACCTGCTCAACGCCATGCTCCGC
AGCGGCCAGGCCGAGGCCGGCGTCGGCGTCGCGGCGGCCGAGGACTTCGTCGTCGATAACTGCAAGAACATATACTTCGC
CGGGTACGAGACCACGGCCGTGACGGCGGCCTGGTGCATGATGCTCCTGGCTCTCCACCCGGAGTGGCAGCGCCGGGTGA
GGGACGAGGCGAGGGAAGCCCTCGCCGGCGGCGCCGCGCCGGACTTGTCGTCGCTCCAGAAAATGAAGCAGCTGACGATG
GTCATCCATGAGACTCTGCGGCTATACCCGGCGGGCTCGGTGGTGTCGCGCCAGGCGCTGCGGGAGCTCACCCTCGGCGG
CGTGCGCGTGCCCGGAGGCGTCAACATCTACGTGCCGGTGTCGACGGTGCACCTGGACGCGGAGCTATGGGGCTCCGACG
CGCGGGAGTTCGACCCGGAGCGGTTCGCGGCGAGGCCGCAGCTGCACTCGTACCTGCCGTTCGGCGCCGGGGCGCGCACC
TGCCTCGGCCAGGGCTTCGCCATGGCCGAGCTCAAGGTGCTGCTCTCGCTCCTGCTCTTCAGGTTCGAGGCCGCTCTGTC
GCCAGACTACCTACACTCGCCGGTGCTTAGGCTCACCGTGGAACCGGAGCACGGCGTGCGGCTCGTGCTGAGGAGCGTCC
GCCCCGACGGCTCGTCTTAAGTGGGCCGGAAGTTGTAGACGTGGATGTTGATTGTTTGCCATTGCGGTGGTTCCTCAATA
GAGATTGCAACCTTTCTCCCTCAAATAAACGTATAGAAGAAGAGGGGGCCTGCTACGCGTCGGCCGGCGGATCTTTTTAA
AAGATCCGCCGTCTCGACAGTCGTTGGATCAGTGGTCGATCGCTGTTTTCATAATTGCAACAAAGGTGGTGTTGCAGAAT
TCTTTTGCAACAGAGGCCTTTGTTGCAGAAACTTTTACAAAAGGTTGTATTGCAGAATTTTGTTTGCCTCATTTTTTTTT
GCAACATAGGTGCTGTTGCGGAAGGACTTTCGCAATAAGAATGATGTTGCAGAATTTTTTCGCCACGAGGATAGGGATTA
GGGACGACAAGTTGTATTGCAGTTTTTTTTTTCATCTTTGCTTTTTTGCAACATTGGTGT
>TaGA13ox-B1_genomic
AAAAAAAGGAACGTTGGATAGACACGCAGTACACACACACTTTGGATTGGATATTACTACCCCCTGGCCCTGCCAGGGCC
CGGCCCACACTGTCACTGCTGGTGATGGATTTCATTTCTTTTCGGGGGAGCCATTCTATGCCAAACTTGGCGTTTGGACT
CTACCACCTTTCCCCACTTGTTTCCCGTCCCCCATATAACACAGTACCACCCTCCACCTAGCTAGCTAGCTAACTTCTTC
ACCCCCACACGCTCTCACACTCCTCTCCTCACATACATAGAGAGAAGTGCGTACAGAGATCAAGCTGTTAGAAAAAGAGA
CAACTTAGAGAGAGAGAGAGATGATGGAGGTGGGCATGGCGATGGCGATGAAGGTGCTGCTAAGCCTATGCTGCGTGGGG
GCGTGCTCCCTCGCGCTCTACCTCTACCACACCGTCTGGGTGGTGCCGCAGAGGCTTCTTGCTGGGTTCAGGAGGCAGGG
CATCGGCGGCCCGCGCCCGTCTTTCCCTTACGGCAACATCGCCGACATGAGGGAGGCGGTCGCCGCCGGAAAGTCGGCTC
CCCGAGCCGGCGGCCGCATCGTCCACGACTACCGCCCAGCCGTGCTGCCCTTCTACGAGAAATGGAGGAAAGAGCATGGT
ATATACTATGTGTCTCCGCCCATCACCTTATATATTTGCTTTATTCATCCTTTCAAGCATCTTCTTCCTGTTGCATACAT
ATACATATTTGGCTTACTAATTTTTCAGTCAAGTTCTTTTTTTTTGAAAGGAGACAGTCAAGTTCTTTTCCCTGAAAAAC
AAAGTCATCTTCATATTTCTCACCCCTCATGCATGCCCCCCGTCTGGCATCGGCCACCAAATATAAAGTTGAGTCATCTA
TTTTGAAACGAAGGGACTAGTTTGCAGCGTCGCTCCCAAAGAAGAGAGGGAGCTTATCTGAATTTATTTGTTTTTGTTGA
GGGAAGGAGTTTATTTAGTAGTACTAAGGTCCTGTTTGGTTCATAAGTCTTAGAATTTTTTTTAGTCCCAACTTATAAGT
CTCAAGTTCCTAAAAAGTYCTTACCTGTTTGGTTCCTGGGACTTATAAGTCCCTATAAGACCATATTACAACTATAAGTC
CMTATAAGTCCCTCCTTGAGAGTCTTATTTCATAAGTYCCAAATGCCCACTTTAAGTCCCTATAAGTCCCTCCTGTTTGG
TTTAGATGGGACTTATAGGGACTTTTTTAAGTCYCTAAGTCAATAAGTCCCTGGAAACAAACACCCACTAAGCACTAACA
GAGCCCAAAGATGCTTGATTGTTTACATTAGCACATACAGTGCATATTTAGCCGAATGATTGATTCATTCTAGCGTTGGA
CACTAAGCTGGTGTAGCAACAAACATAGGTTGGCCATTTTCAAAATCAAGCATCATCAAGTGCAATCTCTCTCAGGACCC
GGCAATGATGAGGTTCCAGCTGAGCGGTAGAGTATTAAATAAATAAACGGTTTCCTTAAATAAATCAACCTGTCAATCCG
TATTTGTGATGTGGATCTTAAGTTAATTCTAGAAGTTGCAACGTTAACAGGTCGACTAAACTTGTGGCTGTATGCGACTC
TCATGCTGTTGAATTTCAGAATTTGGCCTTTCCTGTTGCTGCATGACACTGTTGGATAGCAAGGGTGCATGTATATTAAT
GTTACTAGGTGAGCTGGGCGCCATCAGCTTGCAAGATTTAACTGATCTCTCGGACCCACCCTACTAAAACGAAACTGTGT
GATGTAACAGCAGAGGACATGCATGCCCACAAAGAACAACAAACCTTCTCTAAAAATAAGTGACTCAACTTTGTGTTAAC
TTTAGTACAAAATTAGTACAAACTTGAGTCACTTATTTTGAAACGAAGAGAGTAGTACTTTTATTATAATTTTTTATAAA
AGAAAAAAANNCAAACCACGTAACTGTAGAGAGCTGAAATGAGTCAAGGCGATGAACTCCTTGTACTTGTAGATCCTATC
CTCTAGTTTTGGCGTGATGCAAACGACATAGCCGTGAGCTAGCCACGCAGGTACGCAGCATGTGCATCCATCCGAGCTCC
CTCAAAATAAATCGTGTTCGTCCTTGATGCATGCATGTATAGATACTCCCTCTGTTCCTAAATATTTGTCTTTCTAGAGA
TTTCAATCGATGACTACATACGAAGCAATATTCGTATGTGGTAGTCCATTTCAAACCTCTTGAAAGACAAATATTTAGGT
AGTTGTTAGCTTGCAAGTAACAATATGTAATTTGATGCACTAAGCAGAAAGATACAATCAGGTCACATGGAAATGGATCG
ATACCGGAGATCAGATTAAAAGTTCAGATTATATATCCATGATGATACATACGATACGATACGATAGATAGAAGCGAAAC
AAACAGTAGGCAGAGCCGACATATCACGTCAGGTGGGTGGGTACGCAACGCAACATAGAGTACAGTACGTACTACGAGAC
CACCTGTGGCTTCCCAACGCCAGCAACAGCAACGCCATCCATTCCTCCACCGGTGCGGTGTCTGCGCCGGGGTGGATCAT
GTCATGTGTGGACCGCCAGAGACGATTGGACCGCCGGCACGTCCATGTCGGCGTTGGGTCTTGGGAGCCGGAGCGGGAGC
TATCGCCCCCGTGTGCGCCTGCATGCATGCGCGTGGGCTCACGCCTCATTTGGCCGCCGCTTTGCGGAGGGGCGCGTGAT
GAGGCGATCGGCCGATGGAGACGCCGCTCCCTCAACCTCTCAACTTGGCCGCCGGTTGTGTCGTCTCGTCTGTCCCATTC
CGCACGCCTGCGCTTTCACCTTTTCTTTTCTTGAGCGGCGTGACTCGATCGCCATTCGCCGGGAGGAGCCGGACTCCTGT
TGGATGCCCACCCTCGTGTCGGTTTACGGTCGTTCCGCCGAGGTAATCCAACAGAGTCGCCGATGGTGACCGGCAAGCCA
ATGGCAATGGCAACAACGATCCCTAGACAGATTCCTACTCTCTTTTTTTTCTTTTCTTTTTGATTGATTGATGAAACGGA
ATAGACACATCATTTTCACAACAGTACAGTACATCTTGATTCTACTACCTCCGTCTGGGTTTATTAGGCCTATAGACAAC
TTCTCTTAGACCAGTGTATGATGAAMATGTATTTCTTTGGCGGGATTCCCTTCATTCATTAACCTGGTGGCTCGACATCA
AGTGCAGGTCCAGTGTTCACTTACTCCATGGGGAACGCGGTGTTCCTTCACGTGAGCCGGGCAGACGTGGTCCGGGACAT
CAACCTCTGCGTCTCGCTGGATCTCGGCAAGAGCTCCTACCTAAAGGCCACGCACGAGCCACTGTTTGGCAGGGGCATCC
TCAAGTCCAACGGCGAGGCATGCGCCCACCAGAGGAAGATCATTGCGCCCGAGTTCTTTCTCGACAAGGTCAAGGTACGT
AGTACTGTAATTCTCAGCTCCAGCTAGATAATGCGTCGTGAGTCTTCTCATTAATTTGGACCACGCATGCCCAGCAGCAA
AACAACATTCTGATCTAGCTAGATATATAGTGCCTGATAAGATTCTAATTATTAGGACCACTTTTACAATAAGTACTCCT
GCACTGCATTATTCTGCGCTGCTGTAGTGCTCTATTTAAGAGCAGCATATACTCCCTCCGTTCCTAAATATTTGTCTTTY
TAGACATTTCAAATGACTACTACATACGGATGTATGTAGACATATTTTAGAGTGTAGATTCACTCATTTTGCTCCGTATG
TAGTCAYTTGTTGAAATGCCTAGAAAGACAAGTATTTAGGAACGGAGGGAGTAGTATACAGCTAGACTCATTTTGTATCT
TCATATATTATAACCAAAACCAGGGAATGGTGGATCTGATGGTAGATTCTGCACAAACACTGGTCGAGTCATGGGAAGCT
CGGGTGGACAAAAGTGGCGGCACTCTAGACATCAAGATTGACGACGACATACGAGCCTACTCTGCAGATGTCATCTCCAG
GACATGCTTCGGAAGTAGCTACGTCAAAGGAAAGAAGATCTTCTTGAAGCTCAGAGAGCTGCAGAAGGCCGTGTCCAAGC
CAAATGTGCTAGCTGAAATGACTGGCCTAAGGTGACTAAGATCTGAAATGTAGAAACTTTCACAATTCACCATTTTCGTC
GGTGACTAAGATCCTCATTCTGAATGTTTGCAGGTTCTTTCCTACCAAGAAGAACAGGCAGGCGTGGGGGCTTCACAAGC
AAGTGCACAGGCTGATACTAGAGATCGTCAAGGAAAGCGGGGAGGACAAGAATTTACTGCGTGCGATCCTTCACAGCGCA
AGCAGCAACAAGGTGGGGCTCCGCGAGGCAGAGAACTTTATAGTGGACAACTGCAAGAGCATATATTTTGCAGGATACGA
GAGCACAGCTGTAACAGCTGCCTGGTGCCTAATGCTCCTTGGCCTGCACCCAGAATGGCAGGACCGGGTCCGCCAAGAGG
TCCTGCACGTCTGCGGGGGGCGTCCACTAGACTCCCAATCACTTCACAAAATGAAGAATGTATGTATGTATATATGTATG
TCTATATGAATGTATGTATGTATGTACACGCAGTCTTCAGAAACTAATACCTTTGGAAATGCAGCTGACGATGGTGATTC
AGGAAACCCTGAGGCTGTACCCAGCAGGCGCCTTTGTGTCAAGGATGGCCCTTGAGGAACTCAAGCTCGGGGGTGTGCAC
ATCCCAAAAGGCGTCAACATCTACATCCCTGTCTCCACAATGCACCTCGACCCCAAGCTGTGGGGTCCTGATGCCAAGGA
GTTCAACCCGGCACGCTTCTCCCACGCTCGACCCCAGCTCCACTCTTACTTGCCCTTTGGCGCCGGCGCTCGGACCTGCC
TCGGCCAAGGGTTCGCCACGGCGGAGCTCAAGATACTCATATCTCTCATCATCTCCAAAGTTTGCGCTCAACCTCTCGCC
GCTCTATCACCATTCCCCAGCACTGCTTCTTCTACTACTACATACTAAGAGAGGCAATGTGGCCTGGATATAATAATAAT
AATGTTAGCATCCGTCCTGGCTCATGCAAACAAATTTCTACCTACGTACCTAGTTTAATCAGTGAATGCAGCTTGCTTGC
CTGAGAGAATGTACAGATACACACGTTCGAATTTGTAAGGTCCAGCTTAAATACTTTTGTCTGACAAACAAAACGCAAAC
CTCTGTCCAACTTGCAACACAAAATACACGAATGAGTCAATCATCCTTCTCCCGTAGCTTGATCATCATCTGAAGTTGAG
AAGCCCAGGATGAGTTTAAATATAATAAAAGCAGTGCCGGCATAATGAAATACTACAACAGAAAGCACCTTCACAAAAAC
AACCGAAAACAGAAAAAGGATATACAATCAACAACTAAGACGGCAAATAAGGCAAAACTGCACAAAACGTTGGTTCTGCC
ACCAGATAATGTCATTAACCATAAGCAGTACCCAGGTTTAAATTAGAGTGAACATTTACATGGTGATTAATGTAGCGCA
>TaGA13ox-B2_genomic
TVYYKCSWCCCCTGACCGCCCCAAACAATGTATTTTCTCCATCTCAAAATTTTTGTCGTATCTAGATAAATTTAAGATAA
AATTTTTAGGACGAGAAGGTAAGATGTAAATAACGTGACGGCCACCGGCGCCGCACCGCTATATATGTATTCCCGTCCAA
GATTAAAAGTGGGTTTGGACAATAGCTTGCCGCCGCGTGGTCGCCCGCACCGCACCGGCGTATGCAATCATATCATCTTC
CCAACGATTCCCGTTCCCTCCCGCTTACAGCAGAGAGAGAGCGAGAGCTTTACTAGAGTCTAGAGGGGGAGGATGGGGGT
GGCGACGGCGGTGGGCGTGGCGGCGAGCCTGTGCTGCGTGGGGGCGTGCGCCCTGGCGCTCTACCTCTACCGCATCCTCT
GGCTGGCGCCAGAGAGGGTCCGCCGCGCGCTCAGGAGGCAGGGGGTCCGCGGGCCGCCGCCGTCCTTCCCCTACGGCAAC
CTCGCCGACATGAGGCAGGCCGCCGCCGCGGCTAAACGGACGCGCGGCGCCGGCGACGTCGTGCACGACTACCGCTCCGC
CGTGTTTCCCTTCTACGAGAAGTGGAGGAACGAGTACGGTACGTGCGTGCGTGCGTGGTGCAAAGATCATATGTCCTCTC
TCTCTCTCTCTCTCTCTCTCTCTCTCTCTCTCTCTCTCTCTCTCTCTCTCTCTCTCTCTCTCTCTCTCTCTCTCTCTCTG
CAGGTGCGCGCAGCCATGGATTGCGATTAGCTAGCTTATTGCTTGCTGATTGCAAGTTTGATTCGATCGAACAGTACCAC
GGTTAGGTATCCACTGCACCGATGTGTGGCCAGCTTCTTATTCTTCTTTCCATTTCCATTTCCCTTTTCCGCGTGAGTGG
ATAGATAATCCCTTGTTGATTTGGTATCGTCTTTCGAAGGCGTGCAATCTGACGTAAAAATGTAGAGAAATGAACGCAGG
CAGGCAGCTAGGTGACGAACGGATACTTGGATACATAGACCGACTTCCGTTCCATTTTAGACGCTCTAGTTTTCCCCTTC
CTTGCATCATGAAAGAGAGAGGGAGAGAAAAAAAATACCTAGCGGGATATCTCATGTCTTTAATGGAAGAAGAAAAATGC
ATGCGTAACGGTGATGTAATATATGCTTGGTGCTTTGCTTTGTTGATTAACCACAACAGTAGCTAGCTATAAAGGCAATA
ATGGAGGAGACGATCGAATCGCAACAAAAACTATGTGTACAATTTGGGTCTTGCGTGCGCTTTCTGCCTGCCAGAAATGG
CAATACGTTCTAGAGAAGAAACAATAATTGAGGTAGGAGTGGTGGCTGTTGTAGCTAGGTATATGCTTCATGTCTCTACA
GTACAGGGATAGCAATCCGTTCCATTCCACGAGGGTAAAGCACCAACTGAAAATTCAATACCATGCCACACCTAGTGCGC
GAATACTTGCACGTACAGAAATTTAATGTTAACTATGAGAATCACTTATATTTTTTGGATTTTTTTCTCTATAAAGAGCA
ATTTTATTTACTCAATATAGCATCAAGAGGATACAAAGCATCATGAGCAACATTCAGTCTCTGCATAGTTAGGTTGCACA
CAGCCACAAACCAAAGTCTGATAGAAATAAAGTCGGCATAAGGAAGAGGTCCATCATTGACCTAGCTTTACTGAGCGATG
AAATACACACATATTCAGAACGTTGGGTCGTGCGGCAATGCGACGCATGCATCTCATGTTGTCATGTGATTGGATAACAC
AATATATAGCTATATGTAACTTGGCCGAATTTATATACAGTTTGGTTATGCTGATTTTGTGGGGGAAGAAATGATTGAAG
GGAGAAAAATGGAGGGAGAAGAGGAAAAAGGACGGCCGTTAATCTAGCAGTCTAGAAATTGACTTCACAAAATAATTTTT
CAGGCAAATCACGTAACACATAGCCGGTCCCATCGACAGTGTTGTCGCGTGGCTTAGCCGTCTGATCGGGATGTCCAGCA
TGCAATCAAAATTCTCAAGTCATTCGTTGATGGCCATGAGCCTATGAGTAGAAGCCATCCATCGACGACCACAGATTCCC
CTGACCAACATGGCTTGACGACGACACCTGGGCCTGGGCGTGCCTGAACTTGAGGATGCTGTCCCCGTCTCTCGATACTC
CGCAACCGCAAGCGACAAGGAGACGGGGCCGCTGCACGCCCACCGGCGAAAAGCGCGGCGGAGGGCTCGCGCCTTTCGCG
CCGCTCCTTTTGTCCCGACGCCGAAATAGTCGGCCCGGCCGGCCGGGGCTGCACTACCGAGGATGCCAGGCCTGATCGAT
CACGATCATGGACGGATGGATACGGGAGTTAGGCCCAAGTTAGGCCCAAGGTTTTTACTGATTTTGTTGCTCTGCTGTTT
AATTTGTTTTCGCTAGGCCCGGTGTTCACCTACTCCGTGGGCAACATGGTGTTCCTGCACGCGAGCGACCCGGCCGTGGT
CCGCGACGTTTGCCTCTCCGTCTCGCCGGACGAGCTCGGCAAGAGCACCTACATGAAGGTCACGCACCACCCGCTCTTCG
GCGATGGCATCCTCAAGTCCAACGGCGACGCCTGGGCACGCCAGCGGAAGCTCATCGCCCCTGAGTTCTTCCCCGACAAG
ATCAAGGTACCACATCATCAGTTCTTCCCCGAAAGATCAAGGTACCAAAATGAACTATGACCGGCGTCCATTTCCTAGGG
TATGGTGGATCTGATGGTGGACTCGGCGCGGGCGCTGGTACGGTCGTGGGAGGCCAGGGTGGCCGAGAGCGACGGCGGCG
CGTTGGAGCTTACGGTCGACGACGACTTCAGGACCTACTCCGGGGACGTGATCTCCCGGACGTGCTTCGGGAGCAGCTAC
GTCAAGGGCAAGAGGATCTTCGCCATGATCAGGGAGCTGCAGAAGACGGTGTCCAGTCCGAACCTGCTCGCCGAGATGAC
CGGGCTCAGGTTCCTGCCCACGAGGAGCAACAGGGAGGCGTGGCGGCTCAACCGGCGCGTGCGGAGGCTCATACTGGACG
TCGTGAGGGAGAGCGGCGAGGCGGACGGCGGGAGCAACCTGCTCAACGCCATGCTCCGCAGCGGCCAGGCCGAGGCCGGC
GTCGGCGTCGCGGCGGCCGAGGACTTCGTGGTGGACAACTGCAAGAGCATCTACTTCGCGGGGTACGAGACCACGGCCGT
CACGGCGGCCTGGTGCATGATGCTCCTGGCGCTGCACCCGGAGTGGCAGCGCCGGGTGAGGGACGAGGCAACGGAGGCCC
TCGCCGGCGGCGCCGCCGCGCTGGACCTCTCGTCACTCCAGCGAATGAAGCAGCTGACGATGGTGATCCAGGAGACGCTG
CGGCTGTACCCGGCGGGCTCGGTGGTGTCGCGGCAGGCGCTGCGGGAGCTCGCCCTCGGCGGCGTGCGCGTTCCCGGGGG
CGTCAACATCTACGTCCCTGTGTCGACAGTGCACCTGGACGCCGAGCTCTGGGGTTCCGACGCGCGGGAGTTCCACCCGG
AGCGCTTCGCGGCGCGGCCGCAGCTGCACTCGTMCCTGCCGTTCGGCGCCGGGGCGCGCACCTGCCTCGGCCAGGGCTTC
GCCATGGCCGAGCTCAAGGTGCTGCTCTCGCTCCTGCTCGTCGGGTTCGAGGTGGCTCTGTCGCCAGACTACCTGCACTC
GCCGGTGCTCAGGCTCACCGTGGAGCCGGAGCACGGCATGCGGCTCGTGCTCAGGAACGTCCGGCCCAACGGCGAGCCTT
AGGTGGGCCGGAAGTTGTAGGCCTGGATGTTTTGCGATTGCGGTGTTGCAACCTTTCTCAAAAAATATAAGCGTATAGAA
CAAAACCTTTTATACTAGAACAAACGAAAAGATAAATTGCAGAATTTTTGCACTTGCTAGTAGAGTTGACGCAAGAAGGG
GAAGTAGTAATACTAGTTGATACTTTAAGTGTTTTCCTTTAACTGTT
>TaGA13ox-D1_genomic
AATATGAACCTTTTGATTCGTCGCCGCAGATCAAAAGAGATACTAGATCGCCTTCCCTTCCCGCAACAAAAAGAAAGAAG
GGGAATATTATATATTGTACTGTAAAAAGAAAAGAAAAGAGAAGAAAAGAGAAGGCTGGATAGACACGCAATACACACTT
TGGATATTACTACCCCCTGGCCCTGCCAGGGCCCGGCCCACACTCACTGCCGGTGATGGATTTCTTTTCGGGGGAGCCAT
TCTATGCCAAACTTGGCGTTTGGACTCTACCACCTTTCCCCACTTGTTTCCCGTCCCCCATATAACACAGTGAAGTACCA
CCTCCACCTAGCTAGCTAGCTTCTTCATCTTTACCCCCACACGCTCTGACACTCCTCACATAGAGAGAAGTGCGTACAGA
GATCAAGCTGTGTAGAGAGAGAGAGTGAGAGAGAGATGATGGAGGTGGGCATGGCGATGAAGGTGGTGCTAAGCCTATGC
TGCGTGGGGGCGTGCTCCCTCGCGATCTACCTCTACTACACCGTCTGGGTGGTGCCGCAGAGGCTCCTTGCCGGGTTCAG
GAGGCAGGGCATCGGAGGCCCGCGCCCGTCTTTCCCTTACGGCAACATCGCCGACATGAGGGAGGCGGTCGCCGCCGCAA
AGTCGGCTCCCCGAGCCGGCGGCCGCATCGTCCACGACTACCGCCCAGCCGTGCTGCCCTTCTACGATAAATGGAGGAAA
GAGCATGGTATATATGTGTCTCCGGCCATCAGCTTATATTTTTGCTTTATTCATCCTTTTGAAGCATCTTCTTCCTGTTG
CATACATACATATTTAGCTTACTAATTTTTCAGTCTAGTTCTTTTCCCTGAAAAACAAAGTCATCTTCATATTTCTCACC
CCTCATGCCCCCCATCTGGCATCGGCCACCAAATAGTTTGCAGCGTTGCTCCCAAAGAAGAGAGGGAGCTTATCTGAAAG
TTTTTTTTTTTGTCGTTGAGGGAAGGAGCTTAGTAGTAAGCACTAACAGAGCCCAAAGATGCTTGATTGTTTATATTAGC
ACATACATATTTAGCCGAATGATTGATTCATTCTAGTGTTGGACACTAAGCTGGTGTACTCCATATAGCAACAAACATAG
GTTGGCCATTTTAAAATTCTGGCATCATCAAGTGCAATCTCTCTCAGGACCCGACAATGATGAGGTTCCAGCTGAGCAGT
AGGAGTATTAAATAAATAAATGGTTTCCTTAAATAAATCAACCTGTCAATCCGTATTTGTGATGTGGATCTTAAGTGAAT
TCTAGAAGTTGCAACGTCGACAGGTCGACTAAACTTGTGGTGGTCTCGTGCTGCTGAATTTCAGAATTTGGCCTTTCCTG
TTGCTGCATGACACTGTTGGATAGCAAGGATGCATGTATATTACTAATATTATTAGGTGAGCTAGGCGCCATCAGCTTGC
AAGATTTAACTGATCTCTCGGACCCACCCTACTAAAACTGAACGACCTTGCTATAGGTACGACAGAGTGCCTATCCAACA
CTGTACGATTAGAGACAATCCTAGATAATTCAGTTTGTGGGTCATATCATTTAGAGATGATTTACTCTCTGGTCGTATTG
GTCGGACGAAAACACCATCGTACGCAGAGCAGTTTCAAAAACTGGATGATGTAATAGGAGAGGACATGCGCGCCCACAAA
GAACAACAAACCCAACCCCCTATACGATAGTACTTCTATTTTGTTTTATAAAAGGAAAAAAACAAACCACGTAACTGTAG
AGAGCTGAAATGAGTCAAGGCGATGAACTCCTTGTACTTGTAGATCCTATCCTCTAGTTTTGGCGTGATGCAAACGATGT
AGCCGTGAGCTAGCCACGCTCGGAAAGTTTGGGTTTGAGCGTTGGTTTTGATGACAGCATGTGCATCCATCCAAGCTCCC
TCAAAATAAATCTTGTTCGTCCTTTGATGCATGCATGTATAGATAGCGGCTAGCTTGCAAGTAACAATATGTAACTTGAT
GCACTAAGCAGAAAAGACACAATCAAGTCACATGGAAATGGTCGATACTACCGGAGATTAGATTAGAAGAGTAATTTCAG
ATTATCCATGATGATACATACGATACGATACGATACGATAGAGGCGAAACAAACAGTAGGCAGCCCCGACATATCACGTC
AGGTGGGTGGGTACGCAACGCAACATAGAGTACGTACTACGAGACCACCTCTGGCTTCCCAACGCCAGCAACAGCAACGC
CATCCATTCCTCCACCGGTGCGGTGTCCGCGCCGGGGTGGATCATGTCATGTGTGGACCGCCAGAGACGATTGGACCGCC
GGCACGTCCATGTCGCGCGCGCGCAGAGGACTTGGGAGCCGGAGCTGGAGCTATCGCCCCCGTGTGCGCCTGCATGCATG
CGCGTGGGCTCGCGCCTCATTTGGCCGCCGCCAGCCAGAGCGCGCGAGCTCCCGTCCACCGCTTTGCGGAGGGGCGCGTG
ATGAGGCGATCGGCCGATGGAGACGCCGCTCCCTCAACTTGGCTGCCTGCCGGTTGTGTCGTCTCGTCTGTCCCATTCCG
CACGCCTGCGCTTTCACCTTTTCTTTTCTTGAGCGGCGTGACTGGATCGCCATTCGCCGGGAGGAGCCGGACTCCTGTTG
GATGCCCACCGTCGTGTCGGTTTGCGGTCGTTCCGCCGAGGTAATCCAACAGAGCCGTCGATGGTGACCGGCAAGCCAAT
GGCAATGGCAGGAACGATCCCTAGCTAGATAGATTCCTGCTCTCTTTTTTCTTTTTCTTTTTGACTGACTGATGAAACGG
AATACACTCATTATTTTCTCAACAGTACAGTACATCTTGATTCTATGTAGTATGATGAACATGTATTTTTGGGCGGGGTT
CATTCATTAACCTGGTGGCTCGACATCAAGTGCAGGTCCAGTGTTCACTTACTCCATGGGGAACGTGGTGTTCCTTCACG
TGAGCCGGCCAGACGTGGTCCGGGACATCAACCTCTGCGTCTCGCTGGACCTCGGCAAGAGCTCCTACCTAAAGGCCACG
CACGAGCCACTGTTTGGCAGAGGCATCCTCAAGTCCAACGGCGAGGCTTGGGCCCACCAGAGGAAGATCATTGCGCCCGA
GTTCTTTCTCGACAAGGTCAAGGTACGTAGCATTCTCAGCTCCAGCTAGATAATGCGTCGTGAGTGTTCTCATTTGGTTT
GGACCATGCATGCCCGGCAGCAAAACAACATTCCGATCCAGCTAGACAGTGTCTGATAAGATTCTAGTAATTAGGACCAC
TTACAGCAAGTAATCCTGCATTATTCTGCGCTGCTGTTGTACAGTACTCTATTTAAGAGCAGCATATATACAGCTAGACT
CATTTTGTATCTTCATATATATAACCAAACCAGGGAATGGTGGATCTGATGGTAGATTCTGCACAAACACTGCTCGAGTC
ATGGGAAGCGAGGGTCGACAAGAGTGGCGGCACTCTAGACATCAAGATTGACGACGACATAAGAGCCTACTCCGCAGATG
TCATCTCCAGGACATGCTTCGGAAGCAGCTACGTCAAAGGAAAGAAGATCTTCTTGAAGCTCAGAGAGCTGCAGAAGGCC
GTGTCCAAGCCAAACGTGCTAGCTGAAATGACCGGCCTAAGGTTAAAAAAATGTTCATCAAAATGTAGAAACTCTCACAA
TTCACCATTTTCGTCGGTGAAGGAACATAGACTAAGATCCTCATTCTGCAGGTTCTTTCCTACCAAGAAGAACAGGCAGG
CGTGGGGGCTTCACAAACAAGTGCACAGACTGATACTAGAGATCGTCAAGGAAAGCGGAGAGGACAAGAATTTACTGCGT
GCGATACTTCACAGCGCAAGCAGCAGCAAGCTGGGGCTCCGCGAGGCAGAGAACTTTATAGTGGACAACTGCAAGAGCAT
ATATTTTGCAGGATACGAGAGCACAGCTGTGACAGCTGCCTGGTGCCTAATGCTCCTTGGCCTGCACCCAGAATGGCAGG
ACCGGGTCCGGCAAGAGGTCCTGGACGTCTGCGGGGGCCGTCCACTAGACTCCCAATCACTTCAGAACATGAAGAACGTA
TGTTACATATGCTCCCCCATCTTCAGAAGCTGATCATATTATGATGATAGCCTACTGACTTGAACTTCACCTTTGGAAAT
ACAGCTGACGATGGTGATTCAGGAAACCCTGAGGCTGTACCCAGCAGGCGCCTTTGTGTCAAGGATGGCCCTTCAGGAAC
TGAAGCTGGGGGGTGTGCACATACCGAAAGGCGTCAACATCTACATCCCTGTCTCCACAATGCACCTTGACCCCAAGCTG
TGGGGTCCTGATGCCAAGGAGTTCAACCCGGCACGCTTCTCCGACGCTCGACCCCAGCTGCACTCTTACTTGCCGTTTGG
CGCCGGCGCTCGGACCTGCCTCGGCCAAGGGTTCGCCACGGCGGAGCTCAAGATACTCATATCTCTCATCATCTCCAACT
TTGCGCTCAAGCTCTCGCCGCTCTATCAGCATTCCCCAGCGCTGAAACTCATAGTGGAGCCGGAGTTCGGCGTCGACCTC
ACCTTAACCAAAGTGCACACTGCTTCTACTACTACTACATACTAGGAGAGGCAATGTGGCCTCGATATAATAATGTTAGC
ATCCGTCCTGGCTCATGCAAAGAAATTTGTACGTACGTACGTAGTTTAATCAATGAATGCAGCTTGCTTGAGAGAATGTA
CAGATACACACGTTCGAATTTGTTCAGATATGATCGTTCTCGTGGGTATGTTAAGGTTCAGCTGAACTAGAGGAAGGTGC
CAGATGAGTAAATGTCCTAATCTTTCATTCAAGAAAACAGTCGCAGCTGTTATCATGAGTACCCAGGTCAAAATACAACA
CCAATTACAAGACTAGAGTGTAGTAAGCATGTGAATAAAGGAAAACAAAATCCTGTGTGGAGCACTAAGCGTGCAGCATA
CTTTTGTCCAACTTGCAACACAAAATGTGTGAATGGGTCAATCATCCTTCTCACATAGCTTGATCATCATCTAAAGTTGA
GAAGCTCAGCAAGAGTTTAAATATAAAAGCAGTGCCAGCACAATGTATACAGTACTACAACAAAAAACACCTTCACAAAA
ACAACCGAAAACAAGAGACTAGGCTCAAAATGATTCCCAAGGAAAAGGATATACAATCAACAACTAAGACGGCAAATAAG
GCAAAACTACAGAAAACGTTGGTTCTGCCACCAGATAATGTCATTAACCGTAAGCAGTACCGATGTTTAAATTAGACTGA
ACATTTACATAKTGA
>TaGA13ox-D2_genomic
AWAACGTKMCGACGMCCGGCGCCGCACCGCTATATATGTATTCCCGTCCAAGATAAAGGTGGGGTTTGGACACTAGCTGC
CGCCGAGTACCGCACCGGCGTATACAATCATATCATCTTCCCAACGATTCCCATTCCCTCCCGCTCACAGCACACAGAGA
GAGAGAGAGAGAGAGCTAGAGCTTTGCTAGAGTCTAGAGGGCGAGGATGGGGGTGGCGCCGGCGGTGGGCGTGGTGGCGA
GCCTGTGCTGCGTGGGGGCCTGCGCCCTGGCGCTCTACCTCTACCGCATCCTCTGGCTGGCGCCGGRGACGGTCCGCCGC
GCGCTGAGGAGGCAGGGGGYCCGCGGGCCGCCGCCGTCCTYCCCCTACGGCAACCTCGCCGACATGAGGCAGGCCGCGGC
TGCAGCCAAACGGACGCGCGGCGCCGGCGACGTCGTGCACGACTACCGCTCCGCCGTGTTTCCCTTCTACGAGAAGTGGA
GGAACGAGTACGGTACGTGCGTGCGTGGTGCATAGACATCTCTCTCTCTCTCTCTCTCTCTCTCTCTCTCTYTCTCTCTC
TCTCTCTCTCTCTCTCTCTCTCGTATATGCGCAGCCATGGATTACGATTAGCTCGCTTGTTCGTTGCTGATTGAAAGTTT
GATTCGATCGAACAGTGCTACGGTTAGGTATCCACTGCAGCGATGTGTGGCCAGCTTCTTCTTCTTTCCATTTCCCTTTT
CCGCGTGAGTGGATATATAATCCCTTKTTGGTTTGGCACCGTCTTTCGAAGGCGTGCAAGCTGACGCAAAAATGTAGAGA
AATGAACGCAGGCAGGCAGCTAGGTGACGAACGGATACTTGGATATATAGACCGACCTTCCGTTCCATTCTAGACGCTCT
AGTTTTCCCCTTCCTTGCATCATGAGAGAGAGAGAGAGAGATACCTAGCAGGATATCTCGTGTCTTTAATCGAAGAAGAA
AAATGCTAGCAGGATATGGATATATATCTCATGTCTTCAATCGAAGAAGAAAAATGCATGCGTAACGTATATATCATCTC
CAGTTGATCGATGGGCATCGATCAGTGATGTAATATGTGCTTGGTGCTTTGTTGATTAACCACTACACTACAGTAGCTAG
CTAGCTATAAAGGCAATAATGGAGACGATCGAATCGCAACAAAAACTATGTGTACAATTGGGCATTGCGTGCGCTTTCTG
CCAGCCAAAAATGGCAATACGTTCTAGAGAAGAAACAATAATTGAGGTAGGAGTGGTGGCTCCTTTGTCCCGATGCCGAA
AGATTCGGCCCGGCCGGCGCTGCACGACCGAGGATGCCCGGCCTGGTCGATCACGTGTCCTGTGCCAGAGCCCGGAGCCG
AGCCATGCATGCGTGCGTGCACCGGCGAACAAGTTAGGCCCAAGGTTTTGATCTGGTTATTGCTGATTTTGTTGCTCTGC
TGTTTGTTTTCGCTAGGCCCGGTGTTCACCTACTCCGTGGGCAACATGGTGTTCCTGCACGCCAGCGACCCGGCCGTGGT
CCGCGACGTGTGCCTCTCCGTCTCGCCCGACGAGCTCGGCAAGAGCTCCTACATGAAGGTCACGCACCACCCGCTCTTCG
GCGACGGCATCCTCAAGTCCAACGGCGACGCCTGGGCACGCCAGCGCAAGCTCATCGCCCCCGAGTTCTTCCCCGACAAG
GTCAAGGTGCCCACCCCGACATCATCATCTCACATTCTGCGGACACTGTAAATCTTGAATATCATCTGATCGACTTCCGT
TTCCTAGGGTATGGTGGATCTGATGGTGGACTCGGCGCGGGCGCTGGTGTGTTCATGGGAAGCCAGGGTGGCCAGGACCG
ACGGCGGCGCCATGGAGCTTACGGTCGACGACGACTTCAGGACCTACTCCGGGGACGTCATCTCCCGGACCTGCTTCGGG
AGCAGCTACGTCAAGGGCAAGAGGATCTTCGCCATGATCAGGGAGCTGCAGAAGACGGTGTCCAGGCCGAACCTGCTCGC
CGAGATGACCGGGCTCAGGTTCCTGCCCACGAGGAGCAACAGGGAGGCGTGGCGGCTCAACCGGCGCGTGCGGCGGCKCA
TACTGGACGTCGTGAGGGAGAGCGGCGAGGCGGACGGCGGGAACAACCTGCTCAACGCCATGCTCCGCAGCGGCCAGGCC
GAGGCGGGCGTCGGCGTCGCGGCGGCCGAGGACTTCGTGGTCGACAACTGCAAGAACATATACTTCGCCGGGTACGAGAC
CACGGCCGTGACGGCGGCCTGGTGCATGATGCTCCTGGCGCTCCACCCGGAGTGGCAGCGCCGGGKGAGGGACGAGGCAC
GGGAGGCCCTCGCCGGCGGCGGCGCGCTGGACCTCTCGTCGCTCCAGAGAATGAAGCAGCTGACGATGGTGATCCAGGAG
ACGCTGCGGCTGTACCCGGCGGGCTCGGKGGTGTCGCGGCAGGCGCTGCGGGAGCTCACCCTCGGCGGCGTCCGCGTGCC
CAAGGGCGTCAACATCTACGTGCCGGTGTCCACGGTGCACCTGGACGCGGAGCTCTGGGGCTCCCACGCGCGGGAGTTCG
ATCCGGAGCGGTTCGCGGCGCGGCCGCAGCTGCACTCGTACCTGCCGTTCGGCGCTGGGGCGCGCACCTGTCTCGGCCAG
GGCTTCGCCATGGCCGAGCTCAAGGTGCTGCTCTCGTTCCTGCTCTTCAGGTTCGAGGCGGCTCTGTCGTCAGACTACCT
ACACTCGCCGGTGCTCAGGCTCACCGTGGAGCCGGAGCACGGCGTGCGGCTCGTGCTGAGGAGCGTCCGCCCCAACGGCG
AGTCTTAGGKGGGCCGGAAGTTGTAGCCGTGGATGTTATTGTTTGCGATTGCGGTGCTTCCTCTATGGAGGAGGTTGCAA
CCTTTCTCAMAGCATCTCCAACGGCCGCACAAAAATTKRNGGCCCAGTAAAAGTTATAGCACGTCATAGCACTTTTGATG
CGCCGGGAGTAACATTATTTTAGCAGACGCCCAAAGACGCGCGCCTAAAAAGCTGCATATTGTGAAGCGCGCGCAATCCG
RAGCCCAAAATAKGYTKMGYSYGATRSYKKTYTTSRGTGCGTG
>TaGA20ox-A1_genomic
ACACACACACACACACACACACACAGAGAGAGAGAGAGAGAGAGAGAGAGAGAGAGAGAGAGAGAGAGAGATGCAGAGAG
AAAGCAGAGGAGACCGAAGCCGCGGCCGTGTATAAAAGGGCAGCGAGGGTGCGAGGGAGGCAGACACCATCCTCTCCTCC
TCCTCCTCCTCCTCCTCACTCCAGTGAGCTCGAGTCGGCACTGCACTCTCCATCGTTTCTTCTCTGGCCTAGCATACTCC
GGTTCTTGGTCCAGTCGATCATGGTGCGGCCGGTGTTCGACGCGGCGGTGCTGAGCGGGCGGTCGGACATCCCCTCGCAG
TTCATCTGGCCCGAGGGCGAGAGCCCGACCCCGGACGCCGCCGAGGAGCTGCACGTGCCCCTCATCAACATCGGCGGCAT
GCTCTCCGGCGACGCCGCTGCGGCGGCCGAGGTGACGCGCCTCGTGGGCGAGGCCTGCGAGCGGCACGGCTTCTTCCAGG
TCGTCAACCACGGCATCGACGCCGAGCTGCTGGCGGACGCGCACCGCTGCGTGGACAACTTCTTCACCATGCCCCTCCCG
GAGAAGCAGCGCGCCCTGCGCCGCCCCGGCGAGTCCTGCGGCTACGCCAGCAGCTTCACCGGCCGGTTCGCCTCCAAGCT
GCCGTGGAAGGAGACCCTCTCCTTCCGGTCCTGCCCGTCCGACCCCGCCCTCGTCGTCGACTACATCGTCGCCACCCTCG
GCGAGGACCACCGCCGCCTCGGGTAAGCACCCTTACCACTGATGCCATGGAAGCAGAGCATCTTTGTATCGACGGCCGAA
CTAAAAAAGCTAACGACGAAGAAACCATTGGATTTTTACAGGGAGGTGTACGCGCGCTACTGCTCGGAGATGAGCCGTCT
GTCGCTGGAGATCATGGAGGTGCTCGGGGAGAGCCTCGGGGTCGGCCGTGCCCACTACCGGCGCTTCTTCGAGGGCAACG
ACTCCATCATGCGCCTCAACTACTACCCGCCGTGCCAGCGGCCGTTGGAGACGCTGGGCACGGGCCCGCATTGCGACCCG
ACGTCGCTGACCATCCTCCACCAGGACAACGTCGGCGGCCTGCAGGTGCACACGGAGGGCCGGTGGCGGTCCATCCGACC
CCGCGCCGACGCCTTCGTCGTCAACATCGGCGACACCTTCATGGCGCTCTCGAACGGGAGGTACAAGAGCTGCCTCCACC
GCGCAGTCGTGAACAGCAGGGTCCCCAGGAAGTCGCTGGCCTTCTTCCTCTGCCCGGAGATGGACAAGGTGGTGGCGCCG
CCGGGGACGCTGGTGGACGCCTCCAACCCGCGCGCCTACCCGGACTTCACGTGGCGGTCGCTGCTGGACTTCACGCAGAA
GCACTACCGGGCGGACATGAAGACCCTCGAGGTCTTCTCCTCGTGGATCGTCCAGCAGCAGCAGGGCCAGCTCGCCCTCC
AGCCAGCCATGACATGAAGGATTGAACCTACCAGACAGAGGATGGAGCTCTCTGCTCTGCTCTAATCTGTATTGCTCCTC
CCATTAGCCATTGATTCAGCTTAGCTGCTGAGACTGAGAAAAGAGAAACGTCGTCCGTCGATCGAATGTTATTATTACAG
CTTAATTGGTTGATCTAGTGATAGCACGTACGCGCGTACCAAGAAGCATGGATGAATTTCCTAGATGATAATTTCCTAAG
ACCGAGTCATCGTCGTCGTCGTCGTCCTTGCAACCTTGGCACTCACTGCCATGAGCCATGAGCCGAGGTCATGAGCTCAT
GGTTTGTCGTGGGGTGGTGCTTGGCTTGTCATGCATCTGTTTCTGTTTTGTCGTATCATCTGTGCCCGACTTTTCTATTG
TCTACTCCACATAGGATAGTTGGTATGGCAGTGGCACGACGGACAAGGTAGGGAGGGTGGTGACTGGATATCGGTCGCCT
GCCAACTGCCGTTGCATCTCTTCTCTTCCACTTGCTGCCTACTCTACTCGTCTATGTACATGTAGGAGTGACATAGCAAG
ATGCACCGCTCCATCCTGGCCGGTGGGAGAAGAATCAACCAAGAACAACAGATTCCATTCCATTCAACCAAGCAAGGCAT
CTTCTACTGCTACTTTCTATGTGTTTTCTTTTGCGGTAATGTTATCTCGCGAACGTCAGCTGGGAAGGGGGTGACACTTT
CCTGATAGTTTTAGCTGTGATGCGAGATCAAATAGTGACAGTTTTAGAAGGAGAATGTCTTTCTCTGGAGAAAATATCAT
GCTGTTCTGAAGAAACTACTAC
>TaGA20ox-A4_genomic
TCTGAATTATTGTATGACATGTGGGGCGGTTTTTGTGGAGTTTGTACATCAAACCATCACTTGTGCTAAGCTTGGCTTGT
CACTTTGTCGTGCATCAAACGGGCCCGGGCTCTTCTCGTTACAAATAGCCCTCAAGCTTCCTTCAAACCCGCCCACCAGT
AGCACATAGTGTGTTTGCCACACCTATCGAACTTTCTAGAAGCCAATGCAGCAATGTCGTTTCCGGCCATGGAAGTCGCT
CGGAGTCCTCACCTCCCATGCGTTCCCGTGGACGCGAACGCGACAGACAGCAACAGTGCCACCGACGTCCTCGACCTCTG
GCGGCAGCAAAAACAAATCCCGGCTCCCTTCGTCTGGCCCCACGCGGACGCACGGCCGTCGTCGATGTTGGAGCTGGACG
TGCCTGTGGTCGACATAGGCGCAGCTCTGCACAGCGCCGCCGGGATGGGCCGTGCCGCGGCGCAGGTCGCCGAGGCGTGC
GCGAGCCACGGCTTCTTCCAGGTGACCGGGCACGGCGTGGACCTCGCGCTGGCCCGCGCCGCGCTCGACGGCGCGGCGGA
CTTCTTCCGCCTGCCGCTCGCCACCAAGCAGCGCGTCCGCCGCTCCCCGGGGACCGTGGAAGGGTACGCCTCCGCCCACG
CCGACCGCTTCGCCGCCAAGCTTCCCTGGAAGGAGACTCTCTCCTTCAGCCACAACCACGACGATGTCGGCGCCCGCGGC
AACAGCCACGTCGTCGTGGACTACTTCACCTCCGCCCTAGGCGACGACTTCAAGCACCTAGGGTTAGTAAACTGACTTGT
TTTTTCTGCTTCTGCATTCCGATTTTGGCACACACGCACACACCCTAAATTACGTACGCATGGTCGCAGGGAGGTGTACC
AGGAGTACTGCGAGGCGATGGAGGAGGCGTCGCTGGCGATAATGGAGGTGCTGGGGGTGAGCCTGGGGCTGGGGAGAGGG
TACTACAGGGACTACTTCGCCGACGGCAGCTCCACCATGAGGTGCAACAACTACCCGCGGTGCCCGGAGCCAGACCGGAC
GCTGGGCACGGGGCCGCACTGCGACCCGTCGGCGCTCACCATCCTGCTGCAGGACGGCGATGTGGACGGGCTCCAGGTGC
TCGTCGACGGCGCATGGCGCTTCGTGCGGCCCAAGACCGGCGAGCTCGTGGTAAACATCGGCGACACCTTCATGGTACGT
ACTCTTCCCGGCCTGCCGGTCATGGTATGAGATAGGTAGTATGATGTCTTCTCTTTGCGGTATAGGATGTCTACAGGAAC
GTACGTACGATACGTACTGTCGCTTTGCTTAATTTCTTCTAGACTATAATTCCACTATTCCAGAGAACCGTTGCTCTACG
GCTTCACCTACCTAGTGTCGTGTCGTGTCGTCACCAGCGTAATAGTGTTTTGCTCTCGCCGCACTCCACAGTGTGCAACA
CGACACAATTGCCTCTAAATTAAGCAACTGGGAGTGACTGCGAGAGGATTTACACCCCCGGCACATGGCAACATGAATTG
TTATGAGAGGACGAGAACGACAGGTCGGCCGGAGGAGAACGATGGGAAGAAATCAAACGTTTTTGCTAACACAAGCGCAT
GTTTATCTATATATAAAGATTGAAGCAAATGGCCTTTCAACTGCATCGTGTGTCTCTACTATGTTCTTGTGTTGGATTGT
ATATTTCGACTAGCAGTAGAAATAAGAAAGAAAGAAATTGAAGTACAAGGATGCGAGAACGACGATTCATGAGATAATAG
CTACTTCCTTCGTCGCATAATATAAGGGCGTTTTTGACACTTCACTAGTGTCAAAAACACTCTTACATTATGATCATGGG
ACGGAGGGAGTAGTATTCTTAAGTTACACATTATTTGAAATTAGTCATCATGGTGAAATTGGTAGATATGCTGCTCCCAA
GAGGCAGTGCTCTCAAGCATCTTGGTTCGAATATGAGCGGCAGCATTCTCATAAAAGAATACACTAGATTAAAAATCATT
ACAGACTTTAGAATCTTGAAGTGGGAAAAAGATGCGGTAGAATCGAGCACAAGAAGAAGAAAACAGAACACCTACATGAA
GGCTCACATGGAAGCATAGAGGTTTCGCCCGTAGCAATTACATGTGTACGTAGGTTCCGTCTAAGTCTCAGTCGGACAAC
TTCCCCTTTATTTTAGCAAGTGTAAGCTGCACTTTTTCACTTGATTACGCTTTTCATAGAGAAGCGCAAGGTAAACTTTT
TTTCTGATAAACTGAAATGGCACTTTTCGAAGTCGACATGAAGTCGAAAAATCTCAGGCGGCTGGGCTTTAGCAAAGCCA
CTGCTTTGTTACTGGAAAATACTCTTTCTGTAAACTAATATAAAAGTATTTATTAGATAACTAAAATAGTGATCTAAACG
CTCTTATATTAGTTTACGGAGGGAGTAGTATTAGGCATTCATGCACCTCTTGACTCGTCTACACATAGACGCGCATGTGT
ATGTGATGCGCGCGTGGTTACTCGTCTCTTTCCAAGCGAGCTTTTGAACCGCCAGGAGCGAGTGACCGGAAAAGGATACG
CGGTTCTTTCTCTTCTGGCCGTTTTGGACGCTTGCCTATCTTGGCAGGCGGGCCGTGGTGGCCGGCGGGGCCTGTCCCCC
GCAGCGGTGGGTGACGCCAAAGGAGTTAATTTGTGTGCCGTGACGAGTGCCCGTCCGTGGCGGTAGCTCCTGCCTATCTA
TGCTTGTGCGCGCGGCAGCGGAGCGCACAGCACTCGACCGACGACTCCTCCGCGCGTCTCGTCATGCCCGCGCCGTGCGC
CTCGACGTCCTCGCTTCTTTTCTCTTTAAAACGTGTCGAGTTGGCATCCCGGCGGCGAGCAGCCCGCGTGTCGAGCTCTC
CGCTTCTTCCGAGGTTTTCTTTTGCTAGGCCTAGCAGACGAGCACGGATTCACTTGCATTGGTTGTTGTATATATGGCTT
TGCAGGCGCTGTCGAACGGGCGGTACAAGAGCTGCCTCCACCGCGCGGTGGTGCACCGGGAGAAGGAGCGCCGGTCGCTA
GCCTACTTCCTCTCGCCGCGGGAGGACCGGGTGGTGCGCCCGCCGCCGTCGCCGGCGCCGGCGCCGCGGCTCTACCCGGA
CTTCACCTGGGCGGAGCTCATGCGCTTCACGCAGCGCCACTACCGCGCCGACTCTCGCACGCTCGACGCCTTCGCGCGCT
GGCTTGACCCGCCGAGCTTCTCCGCCGCGCCCTTGCCGCACGGCCCGGCCCAGGCCCAAGGGACTGTCTAGTGTGTGTGA
TTGATGATTATCTATCTCTGCTGTATCCTCAAAAAAAAAAAATCTATCTCTGCTGTTGCGAACCAATCTCTGGTTGAGAT
GGTTAGGTGGACAGTGATATCCCTAACTATCAAGGTTTAAATTCTGGTGCTCGTATTTATTCTGGATTTATTTCAGAAAT
TCCGGCGATACGCTTTCAGTGGGAGAATACGTTCTCGTCGACTACGAGGCGCCGTTTATATGAGCGCTTGCGTCTGTACT
GTGT
>TaGA20ox-B1_genomic
AAAAAGTAGTTATTACTTTCCCAAGAGCTATTAAAATGCCCAGAGACATTTATGTTTAATTTGCATGTGCAGAAAATAGA
GGACATAGTCCTCGGTCTATGCATGCAGGCAGGTAAAATGGACATAGGAACTGAAAACATTTTGTAAGCCCCACGTACGT
CGCTGCGCAAAAATAGTGAAAACAATGTAGAAACATGGTTGCAAAAAAGTTGCACAGAGCCCCCCACATGTTTCACTGTG
CGAAAATAGCACCACCCCAATTACTTTTGCTGTGTTGATGTTGGTGGGTGGAGATGAATGTGGCACAGCAGAGAGCAAAA
TTGCGGCTGCTGTTTGCGTGTGGCGCCAAGCTCCCCTCCCTCTCACCAACACCAACACAAAGCAGAGAGAGAAACAGAGA
GGGAAACAGAGGAGGCCGAGGCCGCGGCCGTGTATAAAAGGGCAGCGAGGGTGCGAGAGGGAGCCAGACACCCAACTTGT
CACCACCATCCTCTCCTCCTCCTCCTCCTCCTCCTCCTCCTCACTCAAGTGAGCTCGAGTCGGCACTGCACTCTCTCCCA
GCTCCAGATCGATCGATCGCCGAGCATACTCGGCTTCTTGATCGATCGTTTGTTGTCTAGCCTAGCATACCCTGCTTCTT
GGTCGAGTCGTCGATCATGGTGCAGCCGGTGTTCGACGCGGCGGTGCTGAGCGGCCGGGCGGACATCCCGTCGCAGTTCA
TCTGGCCCGAGGGCGAGAGCCCGACCCCGGACGCCGCCGAGGAGCTGCACGTCCCGCTCATCGACATCGGCGGCATGCTC
TCCGGCGACGCCGCCGCGGCCGCCGAGGTGACGCGCCTCGTGGGCGAGGCCTGCGAGCGGCACGGCTTCTTCCAGGTCGT
CAACCACGGCATCGACGCCGAGCTGCTGGCGGACGCGCACCGCTGCGTGGACGCCTTCTTCACCATGCCCCTCCCGGAGA
AGCAGCGCGCGCTGCGCCGCCCCGGCGAGTCCTGCGGCTACGCCAGCAGCTTCACCGGCCGGTTCGCCTCCAAGCTGCCC
TGGAAGGAGACGCTGTCCTTCCGCTCCTGCCCCTCCGACCCCGCCCTCGTCGTCGACTACATCGTCGCCACCCTCGGCGA
GGACCACCGCCGCCTCGGGTAAGCGACCTTACCAAGCAGACCGAACAAAGCAGAGCATCTTCCTCCCATACGGCCGAACT
GAAAACGCTAACGACCAAGAAACCATTGGACTTTTACAGGGAGGTGTACGCCCGGTACTGCTCGGAGATGAGCCGGCTGT
CGCTGGAGATCATGGAGGTGCTCGGGGAGAGCCTGGGCGTCGGCCGCGCACACTACCGGCGCTTCTTCGAGGGCAACGAC
TCCATCATGCGCCTCAACTACTACCCGCCGTGCCAGCGGCCGATGGAGACGCTGGGGACGGGCCCGCATTGCGACCCGAC
GTCGCTGACCATCCTCCACCAGGACAACGTCGGCGGGCTGCAGGTGCACACGGAGGGCCGGTGGCGTTCCATCCGGCCGC
GGGCCGACGCCTTCGTCGTCAACATCGGCGACACCTTCATGGCGCTCTCAAACGGGCGGTACAAGAGTTGTCTCCACCGC
GCTGTCGTGAACAGCAAGGTCCCGAGGAAGTCGCTGGCCTTCTTCCTGTGCCCGGAGATGGACAAGGTGGTGGCGCCGCC
GGGGACGCTGGTGGACGCCGCCAACCCGCGCGCCTACCCGGACTTCACGTGGCGGTCGCTGCTCGACTTCACGCAGAAGC
ACTACCGCGCCGACATGAAGACCCTCGAGGTGTTCTCCTCCTGGATCGTCCAGCAGCAGCAGGGCCAGCTCGCCCTCCAG
CCCCAGCCCGCCAGGACATGATGGATTGAACGTACCAGACAGAGGTCGGAGCTCTCTGCTCTGCTCTGCTCCTCCCACCA
TTAGCCAGCCATTGATTCAGCTTAGCTGCTGAGACTGAGAAAAGAGAAAAATCATCCGTCGATCGAATGTTATTATTATT
ACAGCTTACTTAATTGGTTGATCTAGTTGTAGCACGTACTACGTACGAAGAAGCATGGACGGATGGCAAGATTTCCTAGA
TGATAATTTCCTAATACTTACTTGCAGCCTTTGCCACTCACTGGCATGAGCCATGAGGCATGAGCCGAGCTCATGAGGTC
ATGAAGGGTTTGTCGTGGGGTGGTGCATCTGTTTCTGTTTTGTCGTATCATCTGTTGCAGAATTTTGTATTGGCTACTCC
ACATAGGATAGTTGGTATGGCAGTGGCACGACGGACAAGGTAGGGAGGGTGGTGACTGGATATCGGACGCCTGCCAACTG
CCGTTGCATCTCTTCCACTTGCTACTAGCTACTCTACTCCTCTATGTACATGTAGGAGTGACATACTGTGGCAGCAAGAT
GCACCGCTCCATCCTGGCCGGTGGGACAAGAATCAACCAAGAACAACAGATTCCATTCAACCAAGGAAGGCATCTTCTAC
CACTTTCTATGTGTGTGTGTGCGCTCTTTTGTCGTAATGTTATCTGGCGAATGTCAGCTGGGAAGGGGATGACATGCGGC
GGACACACTTTCCTAACAGTTTTAGTTACGGCACGAGATCAAATAGTGACGGTTTCAGAAGCAAAATGTCTTTCTGTGAG
GAAACTATCTTGCAGTTCTGAAGAAACCGCCAACCCCCATACAACTAAAACTGTCATCTAAACGTTTGCAAATGCCAGCC
CTCCCCCAACGAACATTCACCAGTTAAGAGCAACTCTAGCAGACCTCGCAAAAGGTCCCGACCCGCAAAATAACCGGCAA
AATGCGGGTCGGCGCGGGAAATCCCGCCCGAACAAACCCGCAAACGCGACCGGCCCACAAAAATTTTTGAGGGGCGCGGC
AAAAACTTTACCCCGCAAATACG
>TaGA20ox-B2_genomic
GGACAAAATTGACGACCTAGTGCGAAGCTGGGCCTTAATTTTTGGCCCAATTATCACTATTGACAGCAAATTTGTCATTT
ATGTTTGTGAACTAGGTTTCAAGTTTGGGTTTGAATTTTCACCATATCATGTACTCCCTCCGTCCCAAAATTCTTGTCTT
AGATTTATCTATACGGATGTATTTAACACTAAAACGTGAATAAAGACATCCGTATGTAGAAAATTTAAGACAAGAATTTT
GGAACGGAGGGAGTATTCACATCATGTCTACGTGCTGAATAAAAAACATAATTTTTTTAAAACACTTTTACAGCACATTT
TGAGTGTCTGGTGCAACGTATATATTTCCCAGAGAGAGAGGAGGCGTGAGCGCGTGTTTATTTATCATGATCACCGTCCA
GTTGTGATCTCACGAATCTCAAAGTATGATCGGACGGTGATGGAGATAGTGCCCTGTAGGGATCAGACCCGGAAAAGCTT
TTATCCCATTCTCTTCGTGGAGGATTGGTGGTATCCACCTTCTTGTCTCTTGTCTCCGGGGCCCGGTGCGCCTCCCTCCA
AATATATTCCTCCCCTCCTTCACTGTCTTCTCCCTCACTCCCCCGATTACAAATACCCCACCGTGCCAGACAGCTCTCCC
GCACACTCACTCGCAGCTAGCTCACACACCTCTCATCTCATGGTGCTCCAGACCGCTCAGCAAGAGCCATCCCTGACGCG
TCCACCTCACTGCAGCGTCGCCAGCGCGCGCTCGCCGGCGGCCATGGACACCAGCCCCACGACTCCCCTGCTCCTCCAGC
CTCCCGCTCCCAGCATTGACCCGTTCGCCGCCAAGGCGGCCGTCAACAAGAACGGCGGCGCGGCTACCGCGGTGTACGAC
CTCCGGAGGGAGCCGAAGATCCCTGCCCCGTTCGTGTGGCCGCACGCCGAGGTGCGCCCCACCACGGCCGAGGAGCTGGC
CATGCCGGTGGTGGACGTGAGCGTGCTGCGCAATGGCGACGCCGCGGGGCTCCGCCGCGCCGTGGCGCAGGTGGCCGCGG
CGTGCGCCACGCACGGGTTCTTCCAGGTGTCCGGGCACGGCGTGGACGACACCCTGGCGCGCGCGGCGCTGGACGGCGCG
TGTGGCTTCTTCCGGCTGCCGCTGGCCGAGAAGCAGCGCGCGCGCCGCATCCCGGGGACCGTGTCCGGGTACACGAGCGC
GCACGCCGACCGGTTCGCCTCCAAGCTCCCCTGGAAGGAGACCCTCTCCTTCGGCTTCCACGACCGCGCCGGCGCCGCGC
CCGTCGTGGTGGACTACTTCACCAGCACCCTCGGGCCGGACTACGAGCCAATGGGGTAATATATCCACTCGCCCAGACCC
CTATCCAGCTACAGCTGCGAATCAATCCCCGCCACTGCATTTTTTTTGTTTCCGCGCGATCGTACGTTCGATCGTCGCCC
ACGTACGTACGTACGCAGTAGCAGTACTTGAAACCCGCCGTACGTGCTGAGTACTGACAACGGAACACGTGCGTGCGTAT
GATGGTTGCAGGAGGGTGTACCAGGAGTACTGCGGGAAGATGAAGGAGCTGTCGCTGACGATCATGGAGCTGCTGGAGCT
GAGCCTGGGCGTGGAGAAGCGCGGGTACTACCGGGAGTTCTTCGCGGACAGCAGCTCCATCATGCGGTGCAACTACTACC
CGCCGTGCCCGGAGCCGGAGCGCACGCTGGGCACGGGCCCGCACTGCGACCCCACGGCGCTCACCATCCTGCTGCAGGAC
GACGTGGGCGGGCTGGAGGTCCTCGTCGACGGCGACTGGCGCCCCGTCCGCCCCGTCCCCGGCGCCATGGTCATCAACAT
CGGCGACACCTTCATGGTAATTAATTGGGTCACCTTCCTTGCCTTAACGTTGCTTTCGCTGATTAATTGGTTATACAGTA
GTCAACTACCCATGCTCTGTTCCGCTGTGCTCTGCTTCCTAACGAGCGAACCGGCCCATAAAAACTGCCTTGCTGTCTTG
GAACAAAGAGGAAAGGGACCGTGGGAGCCTACTGACACGACGTGATTGCACTCTGCTTCCTAACAAGCGAGCCGCTGGTA
GGGCTATCACCGTAAAGCTGCTGAGATGACGTGATTTTTTTTTCATTTCTTTCTCAGCTCCAATCAACGATTATTATTAC
TAGTAGATATTATTAGACTGGACAGGTTGAATTAACAGGGAGTAGTTAGTAGCTACAAACGGGTCACGTTCTCCGAACTG
ACCTAGCGACAGACATTAGCAGTCCTGATCATCGGCCATTCGTTGCTTCCTAGGACGATGCCTCAAGGAACTTGCGTCCA
ACACACACTGTTAGGGAGCGGTGGTAATTGCCATCACTTTTAGACTCGTCAATTCTGCAGTACTAGTGATGAAGACGTAC
ATGGATCAACGTATCCATTTCTAGTGGTCTCGAAAAGTAGGGTTTTATTCCGTTCCATCTATCGATCTATCCATCCCGTC
CAAAAAGGCTGCGAGCACTAGGGTCGGAGCCAATTAGAGCGCGAGAAAAGATAGGGGGGTAGCAAGCCATGTAGACGTAG
ATGTAGATGTAGATGTAGGAGGGGTGTATGCTGCCGTTTTGCGGCAGGTTTGGAGCGTTACGGTAGGCGGGTGGCTTTGT
ACAGTAGCGGCGGTGACGGTGAGGTGGCGCCGCTTTCGGTGGCGGGCCAACCCAGGTGCAGGCGCGCGCGCGCGCGCGCT
CGTCGTTTTCCCCTCTGAATCTGCTCCTACGCCCATGGCGAGGGGGGTGGGCTTGCCTGCCGGTGAATCCTGCCGCCGGG
TGATGGAGTTGTCAAGTTGATCTCCGGCCCTGGTTTTTGGCCCGTCGCCCGTCGGCCTCGGCCAGTTGATCTAAGATACG
GCGCGGTACAAGGTTTCCCCACGGCACTGTATCGTTCCGCCCCTCGCCATTGGCGGGCCTGTTGGTTTCGACGCATCCCC
ACTTCGTCTGTCGCTGTTGATTTTCCGCCCCTCCTGACTCGGCGACGACGACGGTCATGCACGTGCGCCGTGCTCCCGGT
CGCCGCCCCGTCGGACGGGTTTCACGTGGGCGCTGCCGCTCGTCGCGTGGCCCTTCCTGCCTTCATAGTCAGTTTTATTT
ACAGCTCATGTTACACTGCATTTCATGTCATGTTGCTTTTTTAGGAGCCAGGGACGGCCGCCATGAGATGCGTCCTTGTC
TCGCGCGTCAATCTTTGCTTGCGCCTCGAAAATGATTAGCCGTCAAAATGGAATGGGTCTAACACGTTGTTGCTTGTGTT
TGCATGCATGCAGGCTCTGTCGAACGGGCGGTACAAGAGCTGCCTGCACCGCGCGGTGGTGAACCGGCGGCAGGAGCGGC
GGTCGCTGGCCTTCTTCCTGTGCCCGCGCGAGGCCCGCGTGGTGCGGCCGCCGCCGGGGCTGAGGAGCCCGCGGCAGTAC
CCGGACTTCACCTGGGCCGACCTCATGCGCTTCACGCAGCGCCACTACCGCGCCGACACGCGCACCCTCGACGCCTTCAC
CCAGTGGTTCTCCTCCTCCTCCTCCTCCTCCTCCTCCTCGGCCCAGGAGGCGGCCTGATTCTGCTGCTACCGATCGATCC
ACGGGCTGATTCGACCCGAGGATCGCGACACGAATTTTTGTCGGGACCAGCCCACGTGCGCGCGCCCCCCTTCTCAGGTG
CGGTGGCCCGGCGCGGAGTGGTGCCCACGTGGATTTCCGGCCCCACACCACCTTCCATTTTTGGACGCTGGCTCGCGTCC
CCCCCTCCTAGCCTTGTTTGTCACGACTCGCCATATGCATGCCCCCTCCTCACCTCACCTAGTGTACATACCATGGAAAT
CATGGAATATATATAATATATATAAACGCATTTCCTGCCTTTGCTTTCTTCTTCTTTTTCCGCCTCCGCCTTAGGCCAGG
TACGACAGCTCTATCTTAAGAGTTTCACCATAGGATAAATGTTGAGATGGCGGAGAGAGAAAACATAAAACAAATGCTTA
CCTTCTTTTAATGTGAACTAAAACCACGATGAGTAAATTGGAACGGAGGGAGTAAGAGATAACCTCGTTGCAACAATGGT
CTTAGCACATATTTAGAGATTTCTACTCCCGCCGTTTCTAAATATATGTCTTTTTGGAGATTTTAATATGGACTACATAC
GAAGTAAAATGAGTTAAATCTACACTCTAAAATACGTCCATACATCTGTATATAGTTCATATTGAAATCTTCAAAAAGAC
TTATATTTAGAAACAGA
>TaGA20ox-B3_genomic
TTGCTCTGTATATAGTCCATAGTGGAATCTCTAAAAAGACTTAGTTTTAGAAACGGGGGAGTATTTGCTAGTATCTTTTT
TTTTACACGTGCATATAGATTTCCATGGATATTGGATAGAGACGATATTAATTGCTCATTAGCCTTTCCCAAAAATGGCT
AGCCCTCCTGGGACACGTGCGTGATCACGGCACTCGAGGCACCAAACGCCGATCACAGCATCTCGATTCTTCTTCACCGT
CTCACATTCTCAGTATATATACACGCGAGGCATCCACCCGCAAAGCACCAACCAAGCCAAGCTCGCAACTCTCGTAGCGT
GCAAAACCGCCGCCGCGCCAATCCACCTCGACCGCCGTCGATCGACCGGCCCACCAGATCCAGCGCGCGCAAATGGCCAC
TCTCGTGTTCGACGCGGCGGTCCTGAGCCGGAAGGACGACATCCCGCCGCAGTTCGTCTGGCCAGCCGACGAGGCCCCGT
CCGTCGACGGCGTGGAGGAGATCGCCGTCCCCGTCGTCGACATCGCCGGGTTCCTGGCTGGCGACGGCAGCGCTGGCGCC
GGCCCTGGCCTCCGTGACCTCGCCGCGGCGTGCGAGAAGCACGGGTTCTTCCAGGTCGTGAACCACGGCGTGGATCCAGC
GCTGCTCGCCAAGGCGTACCAGTGCTGCGACGCCTTCTACGCGCTGCCGCTCGCCGAGAAGCAGCGCGCGCAGCGCCGCC
TCGGCGAGAACCACGGGTACGCCGGCAGCTTCGTGGGGCGGTTCGGCAGCAAGCTCCCCTGGAAGGAGACCATGTCCTTC
AACTGCTCCGCCGCGCCGGAGGGCGCCCGCAAGGTCGTCGACTACTTCGTCGGCGTGCTCGGCGAGGAGTACCGTGACAT
GGGGTACGTACCCACTTACATCACTCTCTTTCTAGCTAAATCCATGCGTAATTTGGTATACTACTAGCTGTAGCCGCTAT
TGCTTTCAAAATCAATCCATGCATATACGACGTTATCACTTTTTAGTGATATGTACAAGAGGACGATCGTCCCCTGATTT
TTCATTAGAAAAGGCCAAACTTGTCTTACAAATACCCATAACGACAAGGAATCTTGAAGTAGAAGCAGTGTAGAGCCGCA
TCTGAGCTAGCAGAAGATGGCCCTAGAAAAAGTTCAGCAAAGGCCTACATTTTATACGAACCATATTTGGCATGAAGTCA
AACCATAGTGTGGAATGAGTGCACGCATATTTATGCTTGGATATGCATGCCTGCATGCAGAGAGGTGTGGCAGGAGTACT
GCGACGAGATGACACGCCTGGCGCTGGACGTCACGGACGTCCTGGCGGCGTGCCTGGGCCTCCGCCACGGCGCGCTGCGC
GGCTTCTTCGCCGGCGACGACTCCCTGATGCGGCTGAACCACTACCCGCCGTGCCAGCAGCCTCACCTGACGCTGGGCAC
GGGCCCGCACCACGACCCGACGTCGCTGACGCTGCTCCACCAGGACGACGTCGGCGGGCTGGAGGTGTTCACCGGCGGCG
CGTGGCGCGCCGTGCGGCCCCGGAGCGACGCCTTCGTCGTCAACATCGACGACACCTTCTCCGCGCTCACCAACGGGCGC
CACATCAGCTGCCTCCACCGCGCCGTCGTCAACAGCAGCCTGGCCCGCAGGTCGCTCACCTTCTTCCTCAACCCGCAGCT
GGACCGCCTTGTTGCGCCGCCGGCCGAGCTGCTCGCCGTCGACGGCCGCCCGCGCGTGTACCCGGACTTCACTTGGCGTG
AATTCCTCGAGTTCACGCAGAAGCACTACCGCTCTGACTGGAGGACCCTGGATGCATTCGCCTCGTGGATCAATCAGGGC
CGCAAAGGCTAGAAGGGAAACCAGACAGAAAAGGAATAAGGTGAAATCTAATATAGATAAAAAGGAGCAGAGACAATTTG
GATGGATGTGGATTTTCATTGAATGTAATAAATTAAGAACCAGCCGGATGTCGTGTTTACTCCTATCTTCATGTTATATA
ATGATGAGACATCATTTGAATTTAGAGATTTTAATATCCGACCTTGGCACAATTCTTCCTTTTCTTTTCTGAAACCATAC
AAAAAAATGAATTGTATTCGTGATTCGAAAAAATGATATTGTGTTTGTTATTTGCTTGAAATACTTGTTCCGCTTGCCCG
GTTATTCCGCGCCTCTGGTACCATAACATTTAGAGCATGCAAATAGAGATATACTCTCTCCGTTACTAAATATAAGTCTT
TCTA
>TaGA20ox-B4_genomic
GACTCAATCAAACTAGAAAGAAAATAGAAAAAACAAAAGAAAATGCTTGCATGAATCTTAGCGTAAAATCTCGATGTGCA
ATACTTAGAGCACATCTAGATGCTTTAGCAAAACTTGTACCTAAAATATGTACGTAGGATCTATTCCAAGATCTGAATTA
TTGGGCGGTTCTTGTGGAGTTTGTACATATCACTTGTGCTAAATTTGACTTGCCACTTTGTCGTGCATCAAACGGGCCCG
GCTCTTCTCGTTACAAATAGCCCTCAAGCTTCCTTCAAACCCGCCCACCAGTAGCACATAGTGTGTTTGCCATGGTGGAC
CTGTCGAACTTTTTAGAAGCCAATGCAGCAATGCCGATTCCGGCCATGGAAGTTGCTCGGAGTCCTCACCTCCCATACGT
TCCCGGGGACGCGAACGCGACAGACAGCAAGAATGCCACCGACGTCCTCGACCTCTGGCGGCAGCAGAAACAAATCCCGG
CTCCCTTCGTCTGGCCCAACGCCGACGCACGGCCGTCGTCGATGTTGGAGCTGGACGTGCCTGTGGTCGACATAGGCGCA
GCTCTGCACAGCGCCGCCGGGATGGGCCGTGCCGCGGCGCAGGTCGCCGAGGCGTGCGCGAGCCACGGCTTCTTCCAGGT
GACAGGACACGGCGTGGACCCTGCGCTGGCCCGCGCCGCGCTCGACGGCGCGGCGGACTTCTTCCGACTGCCGCTCGCCA
CTAAGCAGGGCGCCCGCCGCTCCCCGGGGACCGTGGAAGGGTACGCCTCCGCCCACGCCGACCGCTTCGCCGCCAAGCTT
CCCTGGAAGGAGACTCTCTCCTTCAGCCACAACCACGACGACGTCGGCGCCCGCGGCGACAGCCACGTCGTGGTGGACTA
CTTCACCTCCGCCCTAGGCGGCGACTTCAAGCACCTAGGGTTAGTAAACCGACTTAATTGTTCTGCTTTCCGATTTTGGC
ACACACCTAATAAGTTACGTACGCATGGTCCCAGGGAGGTGTACCAGGAGTACTGTGAGGCGATGGAGGACGCGTCGCTG
GCGATAATGGAGGTGCTGGGGGTGAGCCTGGGGCTAGGGAGAGGGTACTACAGGGACTTCTTCGCCGACGGCAGCTCCAT
CATGAGGTGCAACTACTACCCGCGGTGCCCGGAGCCGGACCGGACGCTGGGGACAGGGCCGCACTGCGACCCGTCGGCGC
TCACCATCCTGCTGCAGGACGGCGAGGTGGACGGGCTCCAGGTGCTCGTCGACGGCGCATGGCGCTTCGTGCGGCCCAAG
ACCGGCGAGCTCGTGGTAAACATCGGCGACACCTTCATGGTACGTACTCTTCCCGGTTTGCCGGTCATGGTATGGGATAG
CTGCTATGATGTCTACAGGAACGTACGCACCGTCGCTTGCTTAAATTTGTTCTAGACTAGATTCCTTGTTATCCCAGAGA
ACCGTTGCTCGACGGCTTCACCTGCTAGTGTCGCACGAGCGTAAAAGTGTTGCTCTCTCCGCACTCCACAGTGATCAACA
GCAGATCAACACGTAAGGACACAATTGCCTCTAAAGAAACACCCTGAGCACACGGCAACATGAATTGTTGTGAGAGGACG
AGAACGACAGGTCGGCCGGAGGAGAACGATGGGAAGAAACCAAACGTTTTTGCTAACACAAGTGCATGTTTATCTATATA
TAAAGACTGAAGCAAACGGCCTTTCAACTGCATCGCTTGCCTTAACTAGTTAACTCTTAACTGCATCGTGTGTCTCTACT
ATGTTCTTGTGTTGGATTGTATATTTCAACTACCAGTAGAAAGACAAAAGAAAGAAAGAAAGAAAGAAAGAAATTGAATT
ACAAGGATGCAAGAACGTAGAACGATGATTCGTGAGATTATAGCTACTCCCTCCGTCCCATAACATAAGAAAGTTTTTGA
CACTGGTATAAGTTACACATTATTTGAAATTAGTCGTCATGGTGAAATTGGTAGACATGCAGCTCCCAAGAAGCAGTGCT
CAAAAGCATCTTGGTTCGAATCTGAGTGGCGGCATTCTCATAAAAGAATACAGTAGATTAAAAATCATTACCGACTTTAG
AATTTTGAAGTTGGGAAAAGATGCGGTAGAATCAAGCACAAGAAAAAAACAGAACACCTACATGAAGGCTCACATGGAAG
CATAGATGTTTCGCGCGTAGCAATTACATGTAGGTACCGTCTAAGTCTCAGTTGGAGAACTTCCCTTTTATTTTAGTAAG
TGTAAGTTGCACTTTTTCACTTGGTTACGCTTTTCATAGAGAAGGGCAAGTTGTACTTTCGGGTAAACAGAAATGGCACT
TTTCGAAATCGACAAGAAGTTGGAAAATCTCAGACGGCTAGGTTTTAGCAAAGCCACTGCTTTATTACTGGGAAGTATTA
GGCATTCATGCACGTCTTGACTTGCCTACACATGCACACGCATATGTAAGTGATGCGTGCATGGTTTTTTTTTTCGAGAG
TACGCCAATGACGTACCATATTTATATAGAAAGAAGCAAAGTATATACAAGAGACCGACGAACAATGCGAACATGAGTCG
CCAGCACACCCACACCGAAAAACAACCAAAAGCTAACTCCTCACGAATCTATCTATGCCACCCACACCAAACCTAGCGCT
CGACCAATCCCGAATGTCGCCGAGAATCGCCATTGCGAGCTCTCTCGGGCCCACCACCTGTTCCGGCCGGTTGAAGACGT
GCGCGTTTCTTTGCTTCCAAATGGCCCACAACGCTCCAATGACCAGCGAGTCGAAGCCTCGCTTCACTTTTCCATGGAAT
CCTCTCCTAGTCTTGAGCCACCACTCCTCTAGTGTCTCCTGACCGTCCGGAATACCGACTTGAACCTGCAAAGTGTCGAA
ACATGTGTGCCAGACTTCTCTCGCATATGGACATTGCACCAACATGTGCTCGACGTTATCTTCCTCTTGCAAGCAAATGT
AGCAAGCCGAAGGCTCATCTTGCAGACCATGACGAGCTCTCCTATCAGAGGTCCACAATCTGTGTTGCACCGCGAGCCAG
GTAAAAATCTTGCACTTAAGCGGGGCCCAACTTCGCCAAATGGCCGGTGCCATGGGGAAGCGGATTCCTCCCTGGCAGAG
TTGCGCATACGTGGATCTCGCGGTATAAGCTCCTGAAGGATCGTGTGGCCATATGAATTCGTCCTCGCTTTGTAAGTCTC
TTTGAACCGTGGCAATCGCGTGCCTCAGGTGCACCATCTGAAGCAACCCCGTGAAGGAGAATTGGGAATGGGTGTCGCTG
GTCCATCTCTCCCCCAGCATCGCCTGAGCCACTGTCCTGGAGTTCCTGGTCCTCGTATCCACGCCCTCCAAGACGAGAGG
GGCGATGTCTCCGACCGAGAAGCCATGAATCCATCTGTCTCTCCAGAACAATACTCTGTCACCTTTCCCGACTACAATCT
TTACAAGACTATCAAACACTTGTCTGGCCTCGTCGTCCACCAGCAGATGCAATCCTTGCCAAGGCCTGCGGGGGTCAGTC
CGCCTAAGCCACTCCCAGCGCACTCTAAGCGCGATCGCCTGCAAGCTCAGATTCTTCACGCCCAATCCTCCGAAGGCAGT
TGGCTTGCAAATGTTATTCCATGCAACTAAGCAATGCCCTCTGGAGACCCGATCCTTGCCCTTCCAAAAGAAAGAGCGCA
GCCACCCATTTATATCCTCAAACACCCAGGCCGGGGCGTCCATGACCGGTAAGTGGTGAACCGGCCTCGCCGAGAGCACA
GACTTGACCAAGATCAATCTTCCCGAGCGCTGCATCAGGCCTCTCTGCCAGGCGGGGACGACGTGCCTCACCTGATCCAG
AAGTGGCTGCCATTGAGCCCTGGTGAGCTGCTTGAGCGCAAGTTGTACCCCAAGGTACTTGCAGGGGAACTCGGACATGG
TGCACTGAAGGATACCTTCAACTCTCGCTCTATCATCATTGTTCTCCGAGATGAGGATGGCGGTAGACTTAGTGTAGTTC
ACTCGAAGGCCCGAAGCTTCTCCAAAGATTTCCAACGCATGCCTTACAAATTGCAGATCTGCATCTGAGGGTTTGACGAA
TAGCGCAACGTCGTCTGCATAAACCGACAAACGCTGCATAGCAGAGATGCCCGTGTAAGCGCTGAGAACTCCCTCTTGCG
ATGCTTTGGTGACGATCGCGGACAGGATATCCATGGCAATGACAAACAACAAAGGAGAGACTGGATCTCCTTGTCTTAAA
CCTTTGGCGTGCCAAATTCTTCTGCCAGGGACCCCATTCACCATAATTTTGGTGCTCGCTGTTTGCAGCAAACTAGCCAC
CCACTTCAACCAGATTCTTCCAAAACCTTTAGCGCGCAGCACCTCGAACAAAAATGGCCAGGACAAGGAGTCGAAGGCGC
GACTGATGTCCAGTTTTAGGAACACTCCGGGGCTCTTCCTCGCATGGATTTTCCTCGCAACTTGCTTGATCAGCAAGTAG
TTATCGTTTCCAAGCAAGCTTTTGAACCACCAAGAGCGAGTGACTGGAAAAGGATACGCGGTTCTTTCTCTTTTGGCCGT
TTTGGACGCTTGCCTATCTTGGCAGGCAGGCAGGCAGGCCGTGGTGGCCGGCGGGGCCTGTCCCCCGTAGCGGTGGGTGA
CGCCAAAGGAGTTTGTGTGCCGTGACGAGTGCCCGTCCGTAGCTCCTGCCTGCTCTCCCCCCTATCTGTCTATGCTTGTG
CGCGCGGCAGCGGAGCGCACAGCACTCGACCGACTCATCCGCACGTCTTGTCATGCCAGCACCGGTCCGTGCGCCTCGTC
CTCTCTTCTTTCTCTTTAAAACGTGTCGAGTTGGCATCCCGGCGGCGAGTAGCCCGCGTGTCGAGCTCTCTGCTTCTTCC
GAGGTTTTCTTTTGCTAGCCTAGCAAACGAGCACGGATTCACTTGCATTGGTTGTTGTATGTATGGCTTGCAGGCGCTGT
CCAACGGGCGGTACAAGAGCTGCCTCCACCGCGCGGTGGTGCACCGGGAGAAGGAGCGCCGTTCGCTGGCCTACTTCCTC
TCCCCGCGGGAGGACCGGGTGGTGCGCCCGCCGCCGTCGCCGGCGCCGGCGCCGCGGCTCTACCCGGACTTCACCTGGGC
GGAGCTCATGCGCTTCACGCAGCGCCACTACCGCGCCGACTCTCGCACGCTCGACGCCTTCGCGCGCTGGCTTGACCCGC
CGAGCTTCTCCGCCGCGCCCTTGCCGCACGGCCCGGCCCAGGCCCAAGGGACTGTCTAGTGTGTGTGATTGATGATTATC
TAACTCTGCTGTTATGTATACGACGACGACTTGTGTCTGTTCTGGGCTTGTGTTTCTTTTCTTGTATGTACATACATCGG
GGGCATATATTTG
>TaGA20ox-D1_genomic
ATGCATAGAGCCAGGTAAAATGGACATAAGAACTGAAACATTTGTTTAGCCCCACGTCGCTGCGCGAAAATAGTGGAAAC
AATGCAGGAAGGAACATCCTAAAACAAAGTTGCACAGAGCCCCCCACATGTTTCACTGTGCCAAAATAGCACTACACTAG
TTACTTTTGGTGTGTTGGTGGGTAGAGATGAATGTGGCAGAGAGCAATATTCGGGCACACTCTGTGCTTCTGTTTGCGTA
TGGCGCCAAGCACCCCTCCCTCCCTCTCACCAACACAAAGCAGCGAGAGAGAGAGAGAGAGAGAGAGAGAGAGAGAGAGA
GAGAAATGTGGCCCACACACAGAGAGAAACAGAGGGAAAACAGAGGAGGCTGAGGCCGCGGCCGTGTATAAAAGGGCAGC
GAGGGTGCGAGGGAGGCAGACACCCAACTTGTCACCACCATCCTCTCCTCCTCCTCCTCCTCTATCCAGTGAGCTCGAGT
CGGCACTGCACTCTCTCTGCCAGCTCCGGATCGATCTCGGCTTCTTGATCGATCCATCGTTTGTTGTCTGGCCTAGCACA
CTCGGGTTCTTGGTCCAGTCGATCATGGTGCAGCCGGTGTTCGACGCGGCGGTGCTGAGCGGCCGGGCGGACATCCCGTC
GCAGTTCATCTGGCCCGAGGGCGAGAGCCCGACCCCGGACGCCGCCGAGGAGCTGCACGTCCCGCTCATCGACATCGGCG
GCATGCTCTCCGGCGACCCCGCCGCGGCCGCCGAGGTGACGCGCCTCGTGGGCGAGGCCTGCGAGCGGCACGGCTTCTTC
CAGGTCGTGAACCACGGTATCGACGCCGAGCTGCTGGCCGACGCGCACCGCTGCGTGGACAACTTCTTCACGATGCCCCT
CCCGGAGAAGCAGCGCGCGCTGCGCCACCCCGGCGAGTCGTGCGGCTACGCCAGCAGCTTCACCGGCCGGTTCGCGTCCA
AGCTGCCGTGGAAGGAGACCCTGTCCTTCCGCTCCTGCCCCTCCGACCCCGCCCTCGTCGTCGACTACATCGTCGCCACC
CTCGGCGAGGACCACCGCCGCCTCGGGTAAGCAACCTGACCGTCCGTCCAAGCACAAGAGATTATAACGAGCGAAACAGA
GCATGTCGCTGACGAAGAAGAGATGGGATTTTTGCAGGGAGGTGTACGCTCGGTACTGCTCGGAGATGAGCCGTCTGTCG
CTGGAGATCATGGAGGTGCTCGGGGAGAGCCTGGGCGTCGGCCGCGCCCACTACCGGCGCTTCTTCGAGGGCAACGACTC
CATCATGCGCCTCAACTACTACCCGCCGTGCCAGCGGCCGTTGGAGACGCTGGGCACGGGCCCGCATTGCGACCCGACGT
CCCTGACCATCCTCCACCAGGACAACGTCGGCGGCCTGCAGGTGCACACGGAGGGCCGGTGGCGCTCCATCCGACCCCGC
GCCGACGCCTTCGTGGTCAACATCGGCGACACCTTCATGGCGCTGTCTAACGGACGGTACAAGAGCTGCCTCCACAGAGC
GGTGGTGAACAGCCGGGTCCCGAGGAAGTCGCTGGCCTTCTTCCTGTGCCCGGAGATGGACAAGGTGGTGGCGCCGCCGG
GGACGCTGGTGGACGCCGCCAACCCGCGCGCCTACCCGGACTTCACGTGGCGGTCGCTGCTGGACTTCACGCAGAAGCAC
TACCGGGCCGACATGAAGACCCTCGAGGTCTTCTCCTCCTGGATCGTCCAGCAGCAGCAGCCCCAGCCCGCCAGGACATG
ATGGATTGCTCTGCTCCTCCCACCATTAGCCAGCCATTGATTCAGCTTAGCTGCTGAGACTGAGAAAAGAGAGACATCGT
CATCCGTCGATCGAATGTTATTATTACAGCTTAATTGGTTGATCTAGTGGTAGCACGTACGTACGAAGAAGCATGGATGG
ATGGCAGGATTTCCTAGATGATAATTTCCTAAAACCGAGTCGTCGTCGTCGTCGTCTTTGCAGCCTTTGCCGCTCACTGC
CATGAGCCATGAGCCATGAGCCGAGCTCATGAGCTCATGAAGGGTTTGTCGTGGGGTGGTGCATCTGTTTCTGTTTTGTC
GTATCATCTGTGCCCGACTTTTCAAATGGCTACTCCACATAGGATAGTTGGTATGACAGTGGCACGACGGACAAGGTAGG
GAGGGTGGTGACTCGATATCGGTCGCCTGCCAACTGCCGTTGCATCTCTTCCACTTGCTAGCTGCTCTACTGGTCTATGT
AGGACGGAGTGACATAGCAGCAAGATGCACCGCGCGCTCCATCCCTGGCCGGTGGGAGAAGAATCACCCAAGAACAAACA
GATTCCATTCCATTCAACCAAGGAAGGCATCTTCTACCACTTTCTATGTGCTTTCTTTCTTTGGTGATGGAGATGAAATG
AGATCACCATCAAGCAAGCATGGTAACAAGAAATTATGAAGAAAAAGCAAACATCAGAGAATTAAGCAGACATGGGACAG
ACGTAGGTAGATATAAGGAAAAGCTGACGAGCGACCGCTCGCTGGCCTTTCGAATGTTTTT
>TaGA20ox-D2_genomic
CTCATGGTGCTCCAGACCGCTCAGCAAGAACCATCCCTGACGCGTCCGCCTCACTGCAGCGTCGCCAGCGCGCGCTCGCC
GGCGGCCATGGACACCAGCCCTGCAACTCCCCTGCTCCTCCAGCCTCCTGCTCCCAGCATTGACCCGTTCGCCGCCAAGG
CGGCCGTCAACAAGGGCGGCGGCGCGGCAACCGCGGTGTACGACCTCCGGAGGGAGCCGAAGATCCCCGCCCCGTTCGTG
TGGCCGCACGCCGAGGTGCGCCCCACCACGGCCCAGGAGCTGGCCGTGCCGGTGGTGGACGTGGGCGTGCTGCGCAATGG
CGACGCCGCGGGGCTCCGCCGCGCCGTGGCGCAGGTGGCCGCGGCGTGCGCCACGCACGGGTTCTTCCAGGTGTCCGGGC
ACGGCGTGGACGAGGCCCTGGCGCGCGCGGCGCTGGACGGCGCGAGCGGCTTCTTCCGGCTGCCGCTGGCCGAGAAGCAG
CGCGCGCGGCGCGTCCCGGGGACCGTGTCCGGGTACACGAGCGCGCACGCCGACCGGTTCGCCTCCAAGCTCCCCTGGAA
GGAGACCCTCTCCTTCGGCTTCCACGACCGCGCCGGCGCCGCGCCCGTCGTGGTGGACTACTTCACCAGCACCCTCGGGC
CGGACTACGAGCCAATGGGGTAATATATCCACCCGCCCACACCCCTATCCGGCCAGCACGAATCCATCCCCGCCACTGCA
TTTTTTTCCTTTTGTTTCCGCGCGACCGTACGTTCGATCGGCGCCCACGTACGTACGTGCGTACGCAGTAGCAGTACTTG
AAGCCGCCGTACTACGTGCTGAGTAGTGACAACTGAACACGTGCAGGAGGGTGTACCAGGAGTACTGCGGGAAGATGAAG
GAGCTGTCGCTGAGGATCATGGAGCTGCTGGAGCTGAGCCAGGGCGTGGAGAAGCGCGGGTACTACCGGGAGTTCTTCGC
GGACAGCAGCTCCATCATGCGGTGCAACTACTACCCGCCGTGCCCGGAGCCGGAGCGCACGCTGGGCACGGGCCCGCACT
GCGACCCCACGGCGCTCACCATCCTACTGCAGGACGACGTGGGCGGGCTGGAGGTCCTCGTCGACGGCGACTGGCGCCCC
GTCCGCCCCGTCCCCGGCGCCATGGTCATCAACATCGGCGACACCTTCATGGTAATTACTCCTCTCTCAGCGTTGCTTTC
GCTGATTAATTGCAGAAACAGTAGTCAACTACCCATGCTCTGTTCCGCTGTGCTCTGCTTCCCAACGAGCGAACCGGCCC
ATAAAAACTGCCTTGCTGTCTTGGAACCAAGAGGAAAGGGACCGTGGGAGCCTACCGACACGACGTGATTGCACTCTGCT
TCCTAACAAGCGAGCCGCCGGTAGGGCTATCACCGTAAGGGCTCCTTTGATTCAAAGGAATTTCTTAGGATTTCTGAAGG
ATTGAAATCCTTAGGATTTTTTCCTATGTTGGTACTTCGATTCATAGGATTGAATCCCATAGGATTTTTTTCCTATGAAA
TCTTCTGTACTACATTTCATAGGAAATCTAACATCCACTCCAACCTTTTTTTATATTTCCTTTGTTTTTCATGTGCCATC
AAACACTCCTTGTTAATCCTATAGGATTCAAGTGGGCATGCCACTCCAATCCTATACTTTTCCCATTCCTACGTTTTCAA
AATCCTACGAATCAAAGAGGCCCTAAAGCTGCTGACATGACGTGATTTTTTTTTTCTTTTCTTTCTTTCTTTCTCAGCTC
CAATCAACGCTGGTTATTAGATCATTAGAGTGGACAGGTTGAATTAACATGCAGTAGTTAGTAGTTAGCAGCCACAAACG
GGTCCCGTTCTCTGAAGTCTGAACTGACATAAGTCCTGATCATCGACCATTCTTTGCTTCCTAGGACGATGCCTGTTGGA
ACTTGCGTCCAATGCCCGTTAGGGAGTGGTAATTGTCATCACTTTTAGACTCGTCGATTCCACTGATGAAGACGTAGCAC
ATGGATGAGCCAACGTATCCGTTTCTAGTGGTCTCGAAAAGTAGGGTTTCATTCATTCTATCTATCTATCCGTCCGTCCA
AAAGGGCTGCGATGCGAGCACTTGAGTCGGAGCCAATCAGAGCGCGAGAAAAGATAGGGGGGGTAGCAAGCCATGTCGGA
GGGGCGTTTGCTTCCGGCAGGTTTGGATTCTTGTGGTAGGCGGGCGGCTCTGTACAGTAGCGGCGGTGACGGTGAGGTGG
CGGCGCTTTCGGTGGCGGGCCAACCCAGGTGCATGCACGCGCGCTCGTCGTTTTCCCGCCTGAATCTGCCGCTGCGCCCA
TGGCAAGGGGGTGGGTGCTGCCGCCGGGCGATGGAGTAGATCACGGTCGCCGTCGGGCTCGGCCAGTTGATCACGGTTCG
TTCGTGCGGTACTAGGTTCCCCCACGGCACTGTGACTGCATCGTTCCGGCCCTCGCCATTGGCGATCGGGCAATCTCCTG
TTCATCCGTCGCTGTTGATTCCTCGGCCACGATAGACCATGCGCGTGCCGGTCGTCGCCCCGTCGCGCTCGCTTCACGTG
CTCGTCGCGTGGCTCCCGTCCCACACGAGGCCGCCGCTTTCTGACCCAGTGGAGCGCGTGATTTACAGTTTATATATGTC
GCTGCATTTTTCTTTTTGTGTGCTGCTCATTTTGCTTGGACGGAGACCGGGAACGATTAGCCACGGATCTAACGCGTTGT
TGCTTGTTTTCAATGCATGCATGCAGGCGCTGTCGAACGGGCGGTACAAGAGCTGCCTGCACCGCGCGGTGGTGAACCGG
CGGCAGGAGCGGCGGTCGCTGGCCTTCTTCCTGTGCCCGCGCGAGGACCGCGTGGTGCGGCCGCCGCCGGGCCTGAGGAG
CCCGCGGCGGTACCCGGACTTCACCTGGGCTGACCTCATGCGCTTCACGCAGCGCCACTACCGCGCCGACACGCGCACCC
TCGACGCCTTCACCCAGTGGTTCTCCTCCTCCTCCTCCTCGGCCCAGGAGGCGGCCTGATTCTGCTCTGCCACGAAACGA
TCGGTCCACA
>TaGA20ox-D3_genomic
TCTCACATTCTCAGTATATATACACGCGAGGCACCCACCCGCAAAGCACCAACCAAGCCAAGCTCACAAATGGCCACTCT
CGTGTTCGACGCGGCGGTCCGGAGCCGGAAGGACGACATCCCGCCGCAGTTCGTCTGGCCAGCTGACGAGGCCCCGTCCG
TCGACGGCGTGGAGGAGATCGTCGTCCCTGTCGTTGACCTCGCCGGGTTCCTGGCGGGTGACGGCAGCGCTGACGCTGGC
GGCCTCCGTGACCTCGCCGCAGCGTGCGAGAAGCACGGGTTCTTCCAGGTCGTGAACCACGGCGTGGACCCGGCGCTGCT
CGCCAAGGCGTACCGGTGCTGCGACGCCTTCTACGCGATGCCCCTCGCCGAGAAGCAGCGCGCGCAGCGGCGCCTCGGCG
AGAACCACGGGTACGCCGGCAGCTTCGTGGGGCGGTTCGGCAGCAAGCTCCCCTGGAAGGAGACCATGTCCTTCAACTGC
TCCGCCGCGCCGGAGGGCGCCCGCAAGGTCGTCGACTACTTCGTCGGCGTCCTCGGCGAGGAGTTCCGTTACATGGGGTA
CGTACCCACTTACGTCACTCTCTTTCTAGCTAAATGCCGTTGCGTTATTACTTTCTTAGTGATGTATAGTACAAGAGGGC
GATCGCCCCCTGATTTTCATTAGAAAAGGCCAAATTTATCTTACAAGTACCCATAACGACGACAAGGAATCTTGAAGTAG
AAGCAGTGTAGCAGAACCGCATCTGAGCTAGCAGAAGATAGCCCTAGAAAAAGTTCGGCAAAGGTCTACTCATATTTTAG
GAAGCATATTTGGCATGGAGTCTCATATTTTAGATAGCCCTAGAAAAGGTTCGGCAAAGGTCTATCATAGTGTTATTTTT
CTTTTGCATGCGGAACGAGTGCGTGCATATTTATGCTTGGATATGGATGCATATGCATGCAGAGAGGTGTGGCAGGAGTA
CTGCGACGAGATGACACGCCTGGCGCTGGACGTCACAGACGTCCTGGCGGCGTGCCTGGGCCTCGGCCGCGGCTCGCTGC
GCGGCTTCTTCGCCGGCGACGACTCCCTGATGCGGCTGAACCGCTACCCGCCGTGCCAGCAGCCTCACCTGACGCTGGGC
ACGGGCCCGCACCACGACCCGGCGTCGCTGACGCTGCTCCACCAGGACGACGTCGGCGGGCTGGAGGTGTTCACCGGCGG
CGCGTGGCGTGCCGTGCGGCCCCGGAGCGACGCCTTCGTGGTCAACATCGGCGACACCTTCTCCGCGCTCACCAACGGGC
GCCACATCAGCTGCCTCCACCGCGCCGTCGTCAACAGCAGCCTGGCCCGCAGGTCGCTGACCTTCTTCCTCAACCCGCAG
CTGGACCGCCCCGTCGCGCCGCCGACCGAGCTGCTCGCCATTGACGGCCGCCCGCGCGCGTACCCAGGCTTCACTTGGCG
TGAATTCCTCGAGTTCACGCAGAAGCACTACCGCTCTGACTGGAGGACCCTGGATGCCTTCGCCGCTTGGATCAATCAGG
GCCGCAAAGGCTAGGAGGGAAACCGGCCAGAAAAGGAATAAGGTGAAATCTAATAAAGATAAAAAGG
>TaGA20ox-D4_genomic
TAGATGTGCTTTAACAAAACTGTACCTAAAACATGTATGTAGAATCTATTCCAAGATCTGAATTATTGTATGACATGTGG
GGCGGTTTTTTTGGAGTTTGTACATTAAACCATCACTTGTGCTAAACTTGGCTTGTCACTTTGTCGTGCATCAAACTGGC
CCGGCTTTTCTCGTTACAAATAGCCCTCAAGCTTCCTTCAAACCCGCCCACCAGTAGCACATAGTGTGTTTGCCATGGTG
GACCTATCGAACTTTCTAGAAGCCAATGCAGCAATGCCGTTTCCGGCCATGGAAGTTGCTCGGAGTCCTCACCTCCCATG
CGTTCCCGTGGACGCGAACGCGACAGACAGCAACAGTGCCACCGACGTCCTCGACCTCTGGCGGCAGCAAAAACAAATCC
CGGCTCCCTTCGTCTGGCCCAACGCCGACGCACGGCCGTCGTCGATGTTGGAGCTGGACGTGCCTGTGGTCGACATAGGC
GCAGCTCTGCACAGCGCCGCCGGGATGGGCCGTGCCGCGGCGCAGGTCGCCGAGGCGTGCGCGAGCCACGGCTTCTTCCA
GGTGACAGGGCACGGCGTGGACCCTGCGCTGGCCCGCGCCGCGCTCGACGGCGCGGCGGACTTCTTCCGACTGCCGCTCG
CCACTAAGCAGGGCGCCCGCCGCTCCCCGGGGACCGTGGAAGGGTACGCCTCCGCCCACGCCGACCGCTTCGCCGCCAAG
CTTCCCTGGAAGGAGACTCTCTCCTTCAGCCACAACCACGACGACGTCGGCGCCCGCGGCAACAGCCACGTCGTCGTGGA
CTACTTCACCTCCGCCCTAGGCGACGACTTCAAGCACCTAGGGTTGGTAAACCGACTTAATTGTTCTGCTTCTGCAGTCC
GATTTTGGCACACACACCTAAACTACGTACGCGTGGTCGCAGGGAGGTGTACCAGGAGTACTGTGAGGCGATGGAGGAGG
CGTCGCTGGCGATAATGGAGGTGCTGGGGATGAGCCTGGGGCTGGGGAGAGGGTACTACAGGGACTACTTCGCCGACGGC
AGCTCCATCATGAGGTGCAACTACTACCCGCGGTGCCCGGAGCCGGACCGGACGCTGGGCACGGGGCCGCACTGCGACCC
GTCGGCGCTGACCATCCTGCTGCAGGACGGCGACGTGGACGGGCTCCAGGTGCTCGTCGACGGCGCATGGCGCTTCGTGC
GGCCAAAGACCGGCGAGCTCGTGGTAAACATCGGCGACACCTTCATGGTACGTACTCTTCCCGGTCTGCCGGTCATGGTA
TGGGATAGCTGCTATGATGTCTACAGGAACGTACGCACCATCGCTTGCTTAAATTTGTTCTAGACTAGATTCGATAATAC
TTGTAGTGTCATCTTCAATAAATACGGGAGTTGTTATTCCAGAGAACCGTTGCTCTATGGGATAGCTGCTAGTGTCGTCA
CGAGCGTAAAAGTGTTGCTCTCTCCGCAATCCACAGTGATCAACAACAGATCAACACGTAAGGACACAATTGCCTCTGAA
GCAACACCTTGAGCACACGGCAACATGAATTTTTGTGAGAGGACGAGAACGACAGGTCGGCCGGAGGAGAACCATGGGAA
GAAGCCAAACGTTTTTGCTAACACAAGTGCATGTTTATCTATATATAAAGACTGAAGCAAACGGCCTTTCAACTGCATCG
CTTGTCTTAACTAGTTAACTCTTAACTGCATCGTGTGTCTCTACTATGTTCTTCTGTTGGATTGTATATTTCAACTACCA
GTATTAGGCATTCATGCACGTCTACACATGGACACGCATATGTAAGTGATGCGTGCATGGTTAGTCGTCTCTTTCCAGGC
AAGCTTTTGAACCACCAAGAGCGAGTGACCGGAAAAGGATACGCGGTTGTTTCTCTTTTGGCCGTTTTGGACGCTTGCCT
ATCTTGGCAGGCAGGCCGTGGTGGCCGGCGGGGCCTGTCCCCCGCAGCGGTGGGTGACGCCAAAGGAGTCTGTGTGCCGT
GACGAGTGCCCGTCCGTAGCTCCTGCCTGCCCTCACCCCCCTATCTGTCTATGCTTGTGCGCGCGGCAGCGGAGCGCACA
GCACTCGACCGACGACTCCTCCGCACGTCTCGTCATGCCCGCACCGGTCCGTGCGCCGGCCTCGTCCTCTCTTCTTTCTC
TTTATTTAAAACGTGTCGAGTTGGCATCCCGGCGGCGAGCAGCCCGCGTGTCGAGCGCTCGGCTTCTTCCGATCCGAGGT
TTTCTTTTGCTAGCCTAGCAGACGAGCACGGATTCACTTGCATTAGTTGGTGTATGTATGGCTTGCAGGCGCTGTCCAAC
GGGCGGTACAAGAGCTGCCTCCACCGCGCGGTGGTGCACCGGGAGAAAGAGCGCCGGTCGCTGGCCTACTTCCTCGCCCC
GCGGGAGGACCGGGTGGTGCGCCCGCCACCGTCGCCGGCGCCGGCGCCGCGGCTCTACCCGGACTTCACCTGGGCGGAGC
TCATGCGCTTCACGCAGCGCCACTACCGCGCCGACGCCCGCACGCTCGACGCCTTCGCGCGCTGGCTCGACCCGCCCACC
TGCTCCGCCACGCCCTTGTCGCACGGCCCGGCCCAGGCCCAAGGGACTGTCTAGTGTGCGTGATTGATTAGCTATCTCTG
CTGTTCTTGCTAAAAAAAATCTATCTCTGATGTTATATGTATACAACGACTTGTGTCTGTTCTGGGCTTGTGTTTCTTCT
TGTATGTACATCCATCGGAGGCATATGTGAGCTAGTAACTGCGGTACTAACTAGTAATTAGTAGTATGTATATTTCTTAC
ATCGTGATCCTTGTGTACCCAATCCACTACTTAGAAGTTGTTGAATGAAGTCATGTGGGATGCTCGAGGATAGAAGCTGA
GTCAGATTGTGAACTTGTGATTGATGCAGTAAAAGATCCTTATAGATTCAATGGTTCCCAAGCAGCAATGATTGTTGAAT
GCGCTCGACTCTCTTGTGACTTCGGACAGGTGAAATTTTTCTTATGCAACCGAGAAGCAAACAGTGTAGCACATGCTTTG
GCTAAGCAAGCATATATGCCCAAGAATTCTTCTGTTTGGGAAGATGACCCGCCTGATTTTATTTCTTCTTTG


>TaGA1ox-B1_cds
ATGCCGACTCCGTCGAAGCTGAACAAGGACCCGCACAACCACTACTTCGACTTGGGGGCGGCGCGGCAGGTGCCGGAGAC
GCACGCGTGGGAGGGGCTGCACGAGCACCCGGTGGTGGACGGCGGCGTTGGGGCTGGGGAGGACGCCGTGCCGGTGGTGG
ACATGCAGGATCCGCACGCGGCAGAGGCGGTGGCGCGTGCATCGGAGCAATGGGGAGCGTTCCTGCTCCAGGGCCACGGC
GTGCCGAGAGAGCTGCTGGCGCGCGTCGAGGCCGGGATCGCCGGCATGTTTGCGCTGCCGAAGACGGACAAGATGCGCGC
CGCGCGCCAGGGCGGTGACCCCTACGGCTACGGGCTGCCGCACATCGCGCTCTACTTCTCCAAGACCATGTGGTCCGAGG
GCTACTCCTTGAGCCCGACCAACCTCCGCCCCGAACTCCGCAAGATCTGGCCCGACGCCGGCCACGACTACAGCCAATTC
TGCGGCGTGATGGAGGAGTTCCACAAGGAGATGCGCGCGCTGGCAGACAAGCTGATGGAGCTGTTCCTGGTAGCGCTCGG
GCTCACCGGCCCGCAGATCGCCGGCGTCGAGGCGGAGCACAAACTCACCGAGACCATGAGCGAGACAATACACCTCAACT
GGTACCCTAAATGCCCTGATCCGAAGCGAGCGCTGGGCATGAAAGCCCACACGGACTCGGGGTTCTTCGCTCTCCTGATG
CAGAGCCAGGTCCCGGGGCTGCACCTGTTCCGGCACGGGCCGCCGGCTGACAGGTGGGTGGAGGTGCCGGCCGTGCCCGG
AGCGCTCGTCGTCAACATCGGCGACCTCTTCCAGATCCTCACCAACGGCCGCTTCCGGAGCGTTTACCACCGCGCCGTCG
TCAACCGTGACAGGGAGCGCATTTCGCTGGCCTACTTCCTCGGCCCGGCCGCCAACGCCAAAGTAGGGCCGCTTAAGGAA
GTCGTGGGCGGTGGCAGGCCCGCCTACCGCGCCCTCACCTGGCCGGAGTACATCATCGTGCGCAAGGAGGCCTTTGCCAA
CGGCGGCGCCGATCTCGAGTTCACCAAAGGGGGCACCGCCCTCGAGATGGTCTCCATCAACCCCGACGACGACGATGGCA
TGGATGACCAGGGTGACATCTCCTCGTAG
>TaGA2ox-A1_cds
ATGGTGGTGCCTTCCACGACGTCGGCGCGGCAAGAGACGGCGACCATGCTGCTTCCACCGCCGTGCCCCGGCGGCGGCGC
CATACCGACGGTTGACATGTCCGCACCCCGCGGCCGCGGCGCGCTGTCGCGGCAGGTGGCGCGTGCGTGCACGGAGCAAG
GCTTCTTCCGTGCCGTCAACCACGGCGTGCCTCCGGCGGGACCCGCGGCACGGCTGGACGCCGCCACCTCGGCGTTCTTC
GCGCTCGCGGCACACGACAAGCAGCGCGCCGGCCCGCCGAGCCCGCTCGGCTACGGCTGCCGCAGCATCGGTTTCAACGG
CGACGTGGGCGAGCTCGAGTACCTCCTCCTCCACGCCAACCCCGCCGCCGTCGCGCACAGGGCCAGCTCCATCGACACCA
ACGACCCCTCACGCTTCAGTTCTGTTGTGAATGAGTATGTGGAAGCAGTGAAGCAGCTTGCATGTGACATCCTGGACCTG
TTGGGAGAGGGGCTAGGGCTGGAGGACCCCAGGCTCTTCAGCAAGCTCATCACAGAAACTGACAGTGACTCCCTCCTGAG
GATCAACCACTACCCTCCATCATGCACCGTTCACAAGCTTGACCATGATGACCAATGCAAGCTCAAGGGGGTTGCCAGGA
CCAAGGCTGGTAGCGGTGGGAATCCGGCGGCGGGTGGCCGGATCGGGTTCGGTGAGCACTCTGACCCACAGCTACTTAGC
TTGCTCCGAGCAAACGACGTTGATGGCTTGCAGGTGCTTCTGCCGGACATCAACGGCAAGGACACGTGGATTCAGGTGCC
AGCAGACTCGTCGGCCTATTTCGTCAATGTTGGTGATCTCCTTCAGGCTCTGACAAATGGGAGGTTAGTAAGCGTCCGGC
ACAGAGTAATTGCAAGTGCCTGCAGGCCAAGGCTGTCCACCATCTACTTTGCAGCCCCACCACTGCATGCACGAATTTCG
GCGCTCCCAGAGATGGTCACAGCCGACTCACCACCCCGGTACCGGTCATTCACCTGGGCCGAGTACAAGACAGCAATGTA
CTCACTCCGCCTAAGCCACAGCCGCCTGGAGCTCTTCCATGTTGATGATGACGAAAGCGGCAATGGCAGCAAAGGAAAAT
AA
>TaGA2ox-A4_cds
ATGGTGGTCCTCGCGAAGCCGGCGGCGCTGGAGCAGATCGCGCTGCTGAGGACGCCGGAGGCGTGGGAGAGCTTCTCGGG
CGTCCCGGCCGTGGACCTGTCCGGCCCCGGCGCCGCGGCGGACGTGGTGCGCGCGTGTGAGCGCTACGGGTTCTTCAGCG
TCGTGAACCACGGCGTGCCGGCGGGCATGGTGGACCGGCTGGAGGCGGAGGCCGTCCGGTTCTTCGCGTCGTCGCAGGCG
GACAAGGACGCGTCGGGCCCCGCCGACCCGTTCGGGTACGGGAGCAAGCGCATCGGGCGCAATGGCGACATGGGGTGGGT
CGAGTACCTCCTCCTCGCCATCGAGCGCGACGCGCTCTCCAAGGCCTCCCCGGCGCCGACGTCGGCGCTGAGGGACGCGA
TCAACGACTACGTGGGCGCCATGCGCGGGCTGGCGAGGACGGTGCTGGAGATGGTGGCGGAGGGGCTGGGCGTGTCGCCG
CGGGGCGCGCTGGCGGACATGGTGACGGGCGACGCGGCGAGCGACCAGGTGTTCCGGGTGAATCACTACCCGCCGTGCCC
GCTGCTGCAGGGGCTCCCGCCCAACTGCAGCGTGACCGGGTTCGGCGAGCACACGGACCCGCAGCTGGTGTCCATCCTGC
ACTCCAACGGCACGCCCGGGCTCCAGGTCGCCCTCCACGACGGGCGCTGGGTGTCCGTCCCGCCCAACCGCGACGCCTTC
TTCGTCAACGTCGGCGACTCCCTCCAGGTTCTGACGAACGGGAGGCTGAGGAGCGTGCGGCACCGGGTGGTGGCCGGCAA
CGGGCTCAAGTCGCGCGTGTCGATGATCTACTTCGGCGGGCCACCGCTGGCGCAGAGGATTGCACCGCTGCCGCAGCTGC
TGGCGGGGACGCAGAGCTTGCCCCTCTACAGGGACTTCACATGGGGAGAGTACAAGAAGGCGGCCTACCGCTCTCGCCTC
GGCGACAACCGGCTGGCCCCCTTCGAGGCGCCACCTGTCGCCACGCCACACGCCGACCGCCACCGGTCCTAG
>TaGA2ox-A6_cds
ATGCCGGCCTTCGCCGAGCCAGCCATTGATCCGCCTCTGGCGGACAGCTACCGCGCGCTGCTGCGCACCGACCAGCTCCG
CCGCGGCGGCATTGCGCCCGCGCTGTCGCCGGCGGTGCCGGAGAGCGTGGCCGTGCTGGAGCGCGACCTGCCGATGATCG
ACTTGAAGCGCCTGACGAGCGGCGACGCGGGGGAGAGGAAGGCGTGCGCGGACGCCATGGCGCGCGCGGCGTCGGAGTGG
GGCTTCTTCCAGGTGATCAACCACGGCGTGGGGCGGGAGCTCCTGGAGGAGATGCGGCGCGAGCAGGCGCGGCTGTTCCG
CCTGCCGTTCGACACCAAGGAGAAGGCCGGGCTCCTCAACGGCTCGTACCGGTGGGGCAACCCGACGGCTACGTCGCTCC
GGCACCTCTCGTGGTCGGAGGCCTTCCACGTTCCGCTCGCCAGCATCTCCCGGGAGGACTGCGACTACGGAAAGCTCAGC
TCCTTGAGGGCCGTGATGCAGGAGGTGGCGGACGCGATGTCGCGCGTGGCGGACACGGTGGCGGCGGCGCTGGCGGAGGA
CCTCGGGCACGATGCGTGGGGCGGCGAGCCGGCGTTCCCGGCGGGGTGCGACGGGACGACGTGCTTCCTGCGGCTCAACA
GGTACCCGGCATGCCCGTTCGCGCCGGACACGTTCGGGCTGGTGCCGCACACGGACAGCGACTTCCTCACCATCCTCTGC
CAGGACCAGGTCGGGGGCCTGCAGCTCATGAAGGACTCCCGCTGGGTCGCCGTGAAACCCCGCCCCGACGCGCTCATCGT
CAACATCGGCGATCTGTTTCAGGCGTGGAGCAACAACAGGTACAAGAGCGTGGAGCACAAAGTGGTGGCCAACGCCAAGG
CGGAGCGCCTCTCCGTCGCCTACTTCCTGTGCCCGTCGTACGACTCGCTGGTCGGCACATGCGGCGAGCCGTCGCCGTAC
AGGCCGTTTACCTTCGGGGAGTACCGGAGGAAGGTGCAGGACGATGTCAAGAGAACCGGCAAAAAAATTGGGCTCCCCAA
CTTTCTCAAACAGTCTCCCGTTGACGCCATGAATCACAGCCTCTGTACTTAA
>TaGA2ox-A8_cds
ATGGTGGCCATCACGGTGCCCATCTCGGTGGAAGCGATCCCTCTGGTGAAATGCGCACATGCGGCGGCGGCCGCGGTGCC
GAGCGTCGACCTGTCGGCGCCGGGCGCTGCGGCGGCCGTGGCGGACGCGTGCCGCGGCGTCGGCTTCTTCAGGGTGACCA
ACCACGGCGTGCCGGCGGCCCTCGCGGACGCGCTGGAGGAACGCGCCGCGGCCTTCTTCGCGCTGCCGCACAAGGACAAG
CTGGAGGCGTCGGCGCGGCCCTTGGGCTACGGCAGCAAGAGCATCGGCTGCAACGGCGACGTGGGCTGGCTCGAGTACAT
CCTGCTCTCCGTCGGGTCCGGCTCCGTCGCGGCGGCCTCCCTGCCGGCGTCGCTCCGGGCGGCGCTCGAGGAGTACACGG
ACGCGGTGCGGGAGGTGGGCGCGCGGGTGCTGGAGCTCATGGCGGATGGGCTCGGCGTCGCGGAGGAGCACCGCGGCGTG
CTGCGGCGGATGGTGGCGCCGGACGAAGCCGACGAGATGGTGCGCGTGAACCACTACCCGCCGTGCCCCTGCCCCCTGGC
GGCGGGGCAGCGCGGCGTGACGGGGTTCGGGGAGCACACGGACCCGCAGATCATCTCCGTGCTCCGGTCCAACCGCATCG
GGGGCCTCCAGATCATGCTGCCGGACGGCCGCTGGGTCCCCGTGGCCCCCGACCCCGATTCCCTCTTCGTCAATGTCGGG
GACTCCCTCCAGGTGCTGACCAACGGGCGGTTCCAGAGCGTGAAGCACCGGGTGGTGGCGCCGGCGGAGGGGCAGCAGTC
GCGGCTGTCGGTGATCTACTTCGGCGGGCCGGCACCGGCGCAGCGCATCGCGCCGCTGCCGGAGCTGATGCGTGAAGGTG
AGCGGAGCCTGTACAGGGACTTCACCTGGGCCGAGTACAAGAAGGCCGCCTACAAGTCCCGCCTCGGCGACCACCGCCTC
GGCCCCTTCGAGCTCCCAGCCGCCAAAGAGACCAACAGCTCCGACCACCACTGCAGCAGCAACGCCGTCCAGCCGCCGGC
GCGGGCGCCCCCTCACGTGGCAACAGTGTACTAG
>TaGA2ox-A9_cds
ATGCCGGCCTTCGCCGAGAGCACGGCCGAGCCACCTCTGGCGGACAGCTACTACGCGCTGCTCCGCGGTGGCAACAAAGC
CGACGAGTGCGCCTCGGCGCCGCCGCCTGGCTGCCAGGCCCCGCCCGTGTCGGAATGCGAGCTCCCGATGATCGACGTTG
GGTGCCTGACGGCGTGCGGCGGGGGCACGGAGGAGAGGGCGGCATGCGCGGCGGCGATCGCGTCCGCGGCCGCTGAATGG
GGCTTCTTCCAGGTGGTCAACCACGGCGTCAAGCAGGAGCTCCTGGAGGCGATGCGGCGGGAGCAGGTGCGCCTCTTCCG
CCTGCCGTTCGAGGCCAAGGCCACGGCCGGCCTTCTCAACGACTCCTACCGCTGGGGCTCCCCTACCGCCACGTCGCCAA
GGCAGCTGTCCTGGTCTGAGGCCTTCCATGTCCCGCTTGCCGGCATCTCCGGCAGCCCTTGCAGCTACGGCGAGCTCACC
AGCATCAGGGATGTGACGCAGGAGGTGGCGAACGCGATGTCAAAGCTGGCCAACACGCTGGCGCGCGTCCTGGCCTCGAG
CCTGGGACACACCGCCGGCCAACGCTTCCCGGAAGGGTGCGACGAGAGGACGTGCTTCCTCCGGCTGAACAGGTACCCGC
CGTGCCCGTTCTCGCCGGACGCCTTCGGCCTGGTGCCGCACACGGACAGCGACTTCCTCACCGTGCTCTGCCAGGACCAA
GTCGGCGGCCTGCAGCTGATGAAGGGCTCCCAGTGGGTGGCCGTCAAGCCCATTCCCGGCGCTCTCATCGTCAACATTGG
AGACCTCTTCCAGGCATGGAGCAACAACAGATACAAGAGCGTGGAGCACAAAGTGGTAACCAACGCGACGACGGAGAGGT
ACTCCGTGGCATATTTCCTTTGCCCGTCCTACGACTCGCCCATCGGCGCATGCGAGGAGCCTTCACCTTACAGGACCTTC
ACCTTCGGGGAGTATCGGAGAAGGGTGCAGGAAGACGTCAAGAAGATGGGGAAGAAGATTGGCCTTCCCAACTTTCTGCT
GTAG
>TaGA2ox-A10_cds
ATGGTGGTTCTTGCCAAGGGCGAGCTGGAGCAGATCGCGCTCCCGGCCGTGCACAAGACGGCGCCGCCACTGGCCGACGT
GCCGGAGGTCGACCTTTCCGTGGCGGGTAGCGGCTCTGATGGACGGGCGGCCGCCGCACGCGCGGTGGCGCTGGCGTGCG
AGGAGCACGGGTTCTTCAAGGTGACGGGCCACGGCGTGCCGGCAGAGCTCCTGACGCGCGTCGAGAACGCCGCTGCCGCC
TTCTTCGCGCTCTCGCAGCGGGACAAGGAGGCGGCGATGTCGGCCGCGACGCCGGGCAGTCCGTTCGGCTACGCAAGCAA
GCGGATAGGCAACAACGGCGACCTCGGGTGGGTCGAGTATCTCCTGCTCGGTGTCTCCGCCGCGACCAGCGGGCCACTGT
CCGTGCCCGAAGGGGTGGTGCCGTCAGCGTCGCTCTGCTCTTTCCGCGACCTTCTGAACGAGTACACGGTGGCCGTGAGG
AGGATGACCTGCCAGGCGCTGGAGCTGATGGCGGAGGGCCTGGGCATGGACGACAGGGACGCCTTCACCAGGCTGGTCCT
GCACAAGGAAAGCGACTCGATGCTGCGGGTGAACCACTACCCGCCGCGCCCCGAGCTGAAGCTCCTGCAGCAGCAGCAGC
AACACGGCGGCGGCGGCAGGGTCACCGGGTTCGGCGAGCACACCGACCCTCAGATCATCTCCGTGCTCCGCTCCAACGCC
ACCTCTGGCCTCGAGATCGCGCTGCGCGACGGCGCCTGGGTCTCCGTGCCGCCGGACCAGACCTCCTTCTTCGTCAACGT
CGGCGACGCCTTGCAGGTGCTGACTAACGGGAGGTTCCGGAGCGTGAGGCACCGGGTGATGGTGAACAGCGTCCGGCCGC
GGGTGTCGGTGATCTTCTTCGGCGGCCCGTCGCCGCGGGAGACGCTGGCGCCGCTGCCGCAGCTCGTCGGGGAAGGCGGG
CGCAGCCGGTACAGGGAGTTCACATGGCGGGAGTACAAGGCCTCGGCGTACCGGACCAAGCTGGCGGCGAACAGGCTCTG
CCACTTCGAGACCACCAGCTAG
>TaGA2ox-A11_cds
ATGCTGGCCTTCGCCGAGGGCACGAGCTGCACGACCACCGATCCGCCTCTGGCGGACAGCTACCGCGCGCTGCTCTGCAG
AGGCGAGCTCGAGGGCGTCGGCGCTGCGTCGGCGCATGCGGTGGAGAGCCTGGCCATGCTGGAGCGTGATCTGCCGATCA
TCGACTTGGAGCGCCTGGCGAGCCGCGACTCGAGGGAGAGCAAGGCGTGCGCGGACGCCATGGCGAGAGCGGCGTCAGAG
TGGGGCTTCTTCCAGGTGGTCAACCACGGCGTGGGGCGGGACCTCCTGGAGGAGATGAGGCGGGAGCAGGCGAAGCTATT
CCGCCTGCCGTTCCGTACCAAAGACAAAGCCGGGCTCCTCAATGGCTCGTACCGGTGGGGCAACCCGACGGCCACGTCGC
TCGGGCAGCTCTCGTGGTCGGAGTCCTTCCACGTTCCGCTCCCCAGCATCTCCCGGGAAGACTGCGACTACGGAAAGCTC
AACTCCTTGAGGGGAGTGATGCAGGTGGTGGCGGACGCGATGTCGCGAGTGGCGTACACGGTGGCCGGGACTCTTGCGGA
GAACCTCGGGCACGAGGCAGGGGGCGGCGAGCCGGTGTTCCCGGCAGGGTGCGACGGGACGACGTGCTTCCTGCGGCTGA
ACAGGTACCCGGCGTGCCCGTTCGCGGCGGACTTCTTCGGCATGGTGCCGCACACGGACAGCGACTTCCTCACCATCCTC
TGCCAGGACCAGGTCGGGGGCCTACAGCTCATCAAGGACTCCCACTGGGTCGCCGTGAAGCCCCGCGCCGACGCGCTCAT
TGTCAACGTCGGCGATCTGTTTCAGGCGTGGAGCAACAACAGGTACAAGAGCGTGGAGCACAAGGTGGTGGCCAACTCCA
AGGCGGAGCGCTTCTCCATCGCCTACTTCATGTGCCCGTTGTCGGACTCGCCAGTCGGCACATACGGGGAGCCCTCGCCG
TACAAGCCGTTTACCTTCGAGGAGTATAGGAGGAGTGTGCGGGATGATGTCGAGAGAACCGGGAAAAAGATTGGACTCCC
CAACTTTCTCAAACGTTCAACCGTTCACGGCCTCGATGACGACATCATGGACCTCTCTTCTTAA
>TaGA2ox-B1_cds
ATGGTGGTGCCTTCCACGACGCCGGCGCGACAAGAGACGGTGACCACGCTGCTTCCACCGCCGTGCCCCGGCGGCGGCGC
CATACCGACGGTTGACATGTCCGCGCCCCACGGCCGCGGCGCGCTGTCGCGGCAGGTGGCGCGTGCGTGCGCGGAGCAGG
GCTTCTTCCGTGCCGTCAACCATGGCGTGCCTCCAGCGGGACCCGCGGCACGGCTGGACGCCGCCACCTCGGCGTTCTTC
GCGCTCGCGGCACACGACAAGCAGCGCGCCGGCCCGCCGAGCCCGCTCGGCTACGGCTGCCGCAGCATCGGCTTCAACGG
CGACTTCGGCGAGCTCGAGTACCTCCTCCTCCACGCCAACCCCGCCGCCGTCGCGCACAGAGCCAGCTCCATCGACACCA
ACGACCCCTCACGCTTCAGTTCTGTTGTGAATGAGTATGTGGAAGCAGTGAAGCAGCTTGCATGTGACATCCTGGACCTG
TTGGGAGAGGGGCTAGGGCTGGAGGACCCCAGGCTCTTCAGCAAGCTCATCACAGAAACTGACAGTGACTCCCTCCTGAG
GATCAACCACTACCCTCCATCATGCACCGTTCACAAGCTTGACCATGATGACCAATGCAAGCTCAAGGGGGTTGCCAGGA
CCAAGGCTGGTAACGGTGGGAATCCGGCGGCGGGTGGCCGGATCGGGTTCGGTGAGCACTCCGACCCACAGCTACTTAGC
TTGCTCCGAGCAAACGACGTTGATGGCTTGCAGGTGCTTCTGCCGGACATCAACGGCAAGGATGTGTGGATTCAGGTGCC
AGCAGACTCTTCGGCCTATTTCGTCAATGTTGGTGATCTCCTTCAGGCTCTGACAAATGGGAGGTTAGTAAGCGTCCGGC
ACAGAGTAATTACAAGTGCCTGCAGGCCAAGGCTGTCCACCATCTACTTTGCAGCCCCACCACTGCATGCACGAATCTCA
GCGCTCCCAGAGATGGTCACAGCCGGCTCACCACCCCGGTACCGGTCATTCACATGGGCCGAGTACAAGACAGCAATGTA
CTCGCTCCGCCTAAGCCACAGCCGCCTGGACCTCTTCCATGTTGATGATGACGAAAGCGGCAACGGCAGCAAAGGAAAAT
AA
>TaGA2ox-B2_cds
ATGGTGGCGTCCTCTGCGGCACCGGCGTCGTCCTCCGCAGCACCGGCGTGCCGGGGCATGGCGCCCGCCGGCATTCCCAC
GATCGACATGTCCGCGCCGGCGGGGCGAGCGGAGCTGTCTGGCCAGATGGTGGAGGCGTTCGCCGAGCGCGGCTTCTTCA
AGGCGGTCAACCACGGCGTGCCGCCGCGGGTGTCCGCCCGGCTGGACGCGGCCAGCGCGGCGTTCTTTGCGCGGCCGGCG
CATGAAAAGCAGGAGGCTGGACCACCGGATCCCCTGGGCTACGGCAGCCGGAGCATCGGCTCCCACGGCGACGTCGGCGA
GCTGGAGTACCTGATCCTCCACACGGACCCCGAGGTGGTGGCGCGCAAGGCCAGGGCCATCGATAGGGACGACCCTTCAC
GATTCAGTGAGGCGGTGAACGTGTACGTGCAGGCAGTGAGGCACTTGGCCTGCCAGATCCTTGACCTGCTCGGCGAAGGC
CTGGGCCTCCGCGACCCTGCGTCCTTGAGCCGGCTGGTCACGACCACGGACAGCGACTCCCTCGTCCGGATCAACAACTA
CCCACCCTCAGCCGCCAGCGATGGCGGCGTGAAAGCCGCCAGCTCGGTCGGGTTTGGCGAGCACTCCGACCCACAGATCC
TCAGCGTCCTCCGTGCCAACGACGTCGATGGCCTGCAGGTGCTCCTGCCGGACGGCCGCGGCGAGGACGCCTGGGTGCAG
GTTCCGGCTGACCCTGCCGCCTTCTTCATCAACGTTGGTGACCTTCTTCAGGCTTTGACAAATGGGAAGCTGGTGAGCAT
CCGGCATAGGGTGATGGCCAGCACCAGCAAGCCAAGGCTGTCAGCTATCTACTTCGCCGCGCCGGCGTTGCACGAGTGTA
TCTCGGCGCTCCCAGAGACTGTGACCGCCGCCGCGCCGCGCCGGTATCGACCATTCACCTGGGCGGAATACAAAAAGACA
ATGTACACGCTCCGTCTGAGCCACAACCGCCTCGACCTCTTTAAAGTCATCTTGGTCGGTGATGTCGGTGAAGGAGCTGG
TGAAGACAGGTCTCGGATATAG
>TaGA2ox-B3_cds
ATGGTGGTTCTTGCCAGCACGCCCGCCGTCGATCACATCCCGCTCCTCAGGTCCCCCGACCCCGGGGACTACTTCTCCGG
CATGCCGGTTGTCGACCTCTCCAGCCCTGGCGCGCCGCGGGCCATCGCCGACGCCTGCGAGCGCTTCGGGTTCTTCAAGC
TCGTCAACCACGGGGTGCCAGCGGACACGATGGACAGGCTCGAGTCAGAGGCCGTCAGGTTCTTCTCGCTGCCGCAGGCC
GACAAGGACCGCTCCGGCCCGGCCTACCCGTTCGGCTACGGCAGCAAGCGCATCGGGCTCAATGGCGACATGGGCTGGCT
CGAGTACCTCCTCCTCGCCGTCGAGTCCGCGTCGCTCTCCGGCGCCTGCACCGTCCCGTCCTGCGCGCTCTTCCGGGCGG
CGCTGAACGAGTACATCGCGGCGGTGCGGAAGGTGGCGGTGCGGGTGATGGAGGCGATGGCGGAGGGGCTGGGCATTGCG
CCCGTTGACGCGCTGAGCGCGATGGTGACGGCGGGGGGGAGCGACCAGGTGTTCCGGGTGAACCACTACCCGCCGTGCCA
CGCGCTGCAAGGGCTGGGCTGCAGCGCCACAGGCTTCGGCGAGCACACCGACCCGCAGCTCATCTCCGTGCTGCGCTCCA
ACGGCACGTCCGGCCTGCAGATCGCGCTCCAGAACGGGCAGTGGGTGTCCGTGCCCTCGGACCGCGACGCCTTCTTCGTC
AACGTCGGCGACTCGTTGCAGGTGCTGACCAACGGGAGGTTCAAGAGCGTGAAGCACAGGGTGGTGGCCAACAGCCTAAA
GTCTAGGGTTTCCATGATCTACTTTGGAGGGCCAGCGATGACACAGAGGATTGCACCATTGCCGCAGCTGCTGGGCGCGG
GAGAGCAGAGCCTGTACAAGGACTTCACATGGGGCGAGTACAAGAAGGCTGCCTACAACTCGAGGCTCGGGGACAACAGG
CTGGCTCAGTTCCACAGGTAG
>TaGA2ox-B4_cds
ATGGTGGTCCTCGCGAAGCCGGCGGCTCTGGAGCAGATCACGCTGCTGAGGACGCCGGAGCCGTGGGAGAGCTTCTCGGG
CATCCCGGCCGTGGACCTGTCCGGCCCCGACGCGGCGGCGGACGTGGTGCGCGCGTGCGAGCGGTTCGGGTTCTTCAGCG
TCGTGAACCACGGCGTGCCGGCGGGCGTGGTGGACCGGCTGGAGGCCGAGGCCGTCCGGTTCTTCGCGTCCTCGCAGGCG
GAGAAGGACGCGTCGGGCCCCGCCGACCCGTTCGGGTACGGCAGCAAGCGCATCGGGCGCAATGGCGACATGGGGTGGGT
CGAGTACCTCCTCCTCGCCATCGAGCGCGACGCGCTCTCCAAGGCCTCCCCGGCGCCGACGTCCGCGCTGAGGGACGCGA
TCAACGCGTACGTGGGCGCCATGCGCGGGCTGGCGAGGACGGTGCTGGAGATGGTGGCGGAGGGGCTGGGCGTGTCGCCG
CGGGGCGCGCTAGCGGACATGGTGACGGGCGACGTGGCGAGCGACCAGGTGTTCCGGTTGAACCACTACCCGCCGTGCCC
GCTGCTGCAGGGGCTCCCGCCCAACTGCAGCGTCACCGGGTTCGGCGAGCACACGGACCCGCAGCTGGTGTCCATCCTGC
ACTCCAACGGCACGCCCGGGCTCCAGGTCGCGCTCCACGACGGGCGCTGGGTGTCCGTCCCGCCCAACCGTGACGCCTTC
TTCGTCAACGTCGGCGACTCCCTCCAGGTTCTGACGAATGGGAGGCTGAGGAGCGTGCGGCACCGGGTGGTGGCCGGTAA
CGGGCTCAAGTCCCGCGTGTCGATGATCTACTTCGGCGGGCCACCGCTGGCGCAGAGGATTGCACCGCTGCCGCAGCTGC
TGGCGGGGACGCCCCTCTACAGGGAGTTCACATGGGGAGAATACAAGAAGGCGGCCTACCGCTCTCGCCTCGGCGACAAC
CGCCTGGCCCCCTTCGAGACGCCACTTGTCGCCATGGCACACGCCGACCACCACCGGTCCTAG
>TaGA2ox-B6_cds
ATGCCGGCCTTCGCCGAGCCAGCCATTGATCCGCCTCTGGCGGACAGCTACCGCGCGCTGCTGCGCAGCGACCAGCTCCA
CCGCGGCGGCATTGCGCCGGCGCTGTCGCCGGCGGTGCTGGAGAGCGTGGCCGTGCTGGAGCGCGACCTGCCGATGATCG
ACTTGAAGCGCCTGACGAGCGGCGACGCGTGGGAGAGGAAGGCGTGCGCGGACGCCATGGCTTGCGCGGCGTCGGAGTGG
GGCTTCTTCCAGGTGATCAACCACGGCGTGGGGCGCGAGCTCCTGGAGGAGATGAGGCGCGAGCAGGCGCGGCTGTTCCG
CCTGCCGTTCGACACCAAGGAGAAGGCCGGGCTCCTCAACGGCTCGTACCGGTGGGGCAACCCGACGGCTACGTCGCTCC
GGCACCTCTCATGGTCGGAGGCCTTCCACGTTCCGCTCGCCAGCATCTCGCGGGAGGACTGCGACTACGGAAAGCTCAGC
TCCTTGAGGGGCGTGATGCAGGAGGTGGCGGACGCGATGTCGCATGTGGCGGACACGGTGGCGGCGGCGCTGGCGGAGGA
CCTGGGGCACGATGCGGGGGGCGGCGAGCCGGCGTTCCCGGCGGGGTGCGACGGGACGACGTGCTTCCTGCGGCTCAACA
GGTACCCGGCGTGCCCGTTCGCGCCGGACACCTTCGGGCTGGTGCCGCACACGGACAGCGACTTCCTCACCATCCTCTGT
CAGGACCAGGTCGGGGGCCTGCAGCTCATGAAGGACTCCCGCTGGGTCGCCGTGAAACCCCGCCCCGACGCGCTCATCGT
CAACATCGGCGATCTGTTTCAGGCGTGGAGCAACAACAGGTACAAGAGCGTGGAGCACAAAGTGGTGGCTAACCCCAAGG
CGGAGCGCCTCTCCGTCGCCTACTTCCTGTGCCCGTCGTACGACTCGCCGGTCAGCACATGCGGCGAACCGTCGGCGTAC
AGGCCGTTTACCTTCGGGGAGTACCGGAGGAAGGTGCAGGACGATGTCAAGAGAACCGGCAAAAAAATTGGGCTCCCCAA
CTTTCTCAAACAGTCTCCCGTTGACGGCATGAATCACACCCTCTGTTCTTAA
>TaGA2ox-B7_cds
ATGGTGGTTCTTGCCAAGGGCGAGCTCGAGCAGATAGCGCTGCCGGCGGCGCAGCCGCCGCTGGCCCACGTCCGGGCGAT
CGACCTGTCCGCCGCCCCGGGGCCCGGCCGCGCGGCCGCGGCGCGCGCGCTGGTGTCCGCGTGCGAGGAGCAGGGCTTCT
TCAAGGTGACCGGCCACGGGGTGCCGCCGGAGCTCGTGCGCGCCGCGGAGGCGGCCGCGGCGGAGTTCTTCGCGCTGCCG
CAGGCCGAGAAGGAGGCCGCCGCGGGCCGGCCGCTCGGGTACGGCAGCAAGCGGATCGGCGTCTCCGGCGACCTCGGGTG
GATCGAGTACGTCATGCTGGGGGTCACCCCCGCCGGCGCGCTGCCCGCCGCCTCCTTCACGTCCTGGACATTGCCGTGCG
CGGGCGCCGCCGTGGCGTCACTGTCCGAGCCCCCCTGCCCCTTGCGGGATCTTCTGGAGGAGTACGCGGCGGCGGTGCGG
CGGATGGCGTGCGGCGTGCTGGAGCTGATGGCGGAGGGGCTGGGGGTCGCGCCGGCGGACGCGCTGTCGCGGCTGGTGTC
GGACGCGGAGAGCGACAGCATGGTCCGGGTGAACCACTACCCGCCGCGGCCGGAGCTGCAGGGCCGCCTCCTGACGGGGT
TCGGCGAGCACACGGACCCGCAGGTCATCTCCGTGCTCCGCTCCAACGGCACGTCCGGGCTGGAGATCTGCGCGCGCGAC
GGCTCCTGGACCGCCGTGCCGCCCGACGCCGACTCCTTCTTCGTCAACGTCGGCGACGCCCTGCAGGTGTTGACGAACGG
GAGGTTCAGGAGCGTGAGGCACAGGGTGGTGGTGAGCAGCGAGAGGCCGAGGGTGTCCACGATCTTCTTCGGGGGCCCGC
CGTTCGGCGAGAGGCTGGCGCCGCTGCGCCAGCTGCTAGGGGACGGCGGCCGGAGCCGCTACAGGGAGTTCACCTGGAAG
GAGTACAAGAGCAGCACCCACAAGGGCAGGCTCGCCACCGACCGCCTCTGCAGCTTCGAGAACTAG
>TaGA2ox-B10_cds
ATGGTGGTTCTTGCCAAGGGCGAACTGGAGCAGATCGCGCTCCCGGCCGTGCACAAGACGGCGCCGCCGCTGGCCAACAT
GCCGGAGGTCGACCTTGCCGTGGCGGGAAGCGGCTCTGATGGACGGGCGGCCGCCGGACGCGCGGTGGCGGCGGCGTGCG
AGGAGCACGGGTTCTTCAAGGTGACGGGCCACCGCGTGCCAGCAGAGCTCCTGGCGCGCGTGGAGAACGCCGCTGCCGCC
TTCTTCGCGCTCTCGCAGCGGGACAAGGAGGCGGCGATGTCGGCCGCGACGCCGGGCAGTCCGTTCGGCTACGCAAGCAA
GCGGATAGGCAACAACGGCGACCTCGGGTGGGTCGAGTATCTCCTGCTCGGTGTCACCGCCTCGACGGGCGGGCCATTGT
CCGTGCCCGAAGGGGTGGTGCCGTCAGCGTCGCTCTGCTCTTTCCGCGACCTTCTGAACGAGTACACGGTGGCCGTGAGG
AGGATGACCTGCCAGGTGCTGGAGCTGATGGCGGAGGGCCTGCGTATGGAAGACAGGGACGCGTTCACGAGGCTGGTCCT
GCACAAGGAAAGCGACTCGATGCTGCGGGTGAACCACTACCCACCGCGCCCCGAGCTGAAGCTCCTGCAGCAGCAGCACG
GCGGCGGCGGCAGGGTCACTGGGTTCGGCGAGCACACCGACCCCCAGATCATCTCGGTGCTCCGCTCCAACGCCACCTCC
GGCCTCGAGATCGCGCTGCGCGACGGCGCCTGGGTCTCCGTGCCGCCGGACCAGACCTCCTTCTTCGTCAACGTCGGCGA
CGCCTTGCAGGTACTGACGAACGGGAGGTTCCGGAGCGTGAGGCACCGGGTGATGGTGAACAGCGTCCGGCCGCGGGTGT
CGGTGATCTTCTTCGGCGGCCCGGCGCCGCGGGAGACGCTGGCGCCGCTGCGGCAGCTCGTCGGGGAAGGCGGGCGCAGC
CGGTACAGGGAGTTCACATGGCGAGAGTACAAGGCCTCGGCGTACCGGACCAAGCTGGCGGCGAACAGGCTCGGCCACTT
CGAGACCACCAGCTAG
>TaGA2ox-B11_cds
ATGCTGGCCTTCGCCAAGCGCACGAGCTGCACGACCACCGATCCGCCTCTGGCGGATAGCTACCGTGCGCTGCTCTGCAG
AGGCAAGCTCGAGGGTGGCGGCGCTGCGTCGGCGCATGCGGTGGAGAGCCTGGCCATGCTGGAGCGTGACCTGCCAATTA
TCGACTTGAAGCGCCTGGCGAGCCGCGACGCGAGGGAGAGCAAGGCGTGCGCGGAGGCCATGGCGAGAGCTGCGTCGGAG
TGGGGCTTCTTCCAGGTGGTCAACCACGGCGTGGGGCGGGAGCTTTTAGAGGAGATGAGGCGGGAGCAGGCGAGGCTGTT
CCGCCTGCCGTTCGGTACCAAGGACAAGGCCGGGCTCCTCAACGGCTCGTACCGGTGGGGCAACCCGACGGCCACGTCGC
TCGGGCAGCTCTCGTGGTTCGAGTCCTTCCACGTTCCGCTCCCCAGCATCTCCCGGGAAGACTGCGACCGCGGAAAGCTC
AGCACGTTGAGGGGAGTGATGCAGGAGGTGGCGGACGCGATGTCGCAGGTGGCGGGCACGGTGGCCGGGATGCTGGCGGA
GAACCTCGGGCACGAGGCAGGCGGCGAGTCGGCGTTCCCGGCAGGGTGCGACGGGACGACGTGCTTCCTGCGGCTTAACA
GGTACCCGGCGTGCCCGTTTGCGGCGGACTCCTTCGGCATGGTGCCGCACACGGACAGCGACTTCCTCACCATCCTCTGC
CAGGACCAGGTCGGGGGGCTACAGCTCATCAAGGACTCCCGCTGGGTCGCCGTGAAGCCCCACGCCGACGCGCTCATTGT
CAACGTCGGCGATCTGTTTCAGGCGTGGAGCAACAACAGGTACAAGAGCGTGGAGCATAAGGTGGTGGCCAATTCCAAGG
CGGAGCGTTTCTCCGTCGCCTACTTCCTGTGCCCGTCGTCGGACTCGTCCGTCGGAACATGCGGCGAGCCGTCGCCGTAC
AAGCCGTTTACCTTTGGAGAGTATAGGAGGAGTGTACAGGATGATGTCAAGAGAACCGGGAAAAAGATTGGACTCCCCAA
CTTTCTCAAACGTTCTACGGTTCACGGCCTCGATGACGACACGATGGACCTCTCTTCTTAA
>TaGA2ox-B12_cds
ATGCCGGCCTCCGGCGAGGGTGGCACCACCTCCGACCCCCCTCTGGTTGACAGCTATCGCACGCTGCTCCGCAAAGGAGG
TGGCGACGGCTTTGTGCCGGCGCTGGCGGCCGAGAGCCTGGCCGTGCTGGAGTGCGACCTGCCGATGATCGACTTGGAGC
GCCTGATGATGGGCGACGCTAGGGAGAGGGGCGTGTGTATGGACGCCATGGCGAGCGCGGCGTCGGAGTGGGGCTTCTTC
CAGGTGATCAACCACGGCGTGGGGCAGGAGCTCCTGGAGGAGATGAGGCGGGAGCAGGCGCGGCTATTTCACCAGCCGTT
CAATATCAAGGAGAAGGCCGGACTCCTCAACGGGTCGTACCGGTGGGGGACCCCGACGGCGACGTCGCTCCGGCAGCTCT
CGTGGTCGGAGGCCTTCCACGTTCCGCTCGCAAGCATCTCTGGGGAAGACGACTGCGGGCATGCAGAGCTCAGCTCCCTG
AGGGGAGTGATGCAGGAGGTGGCGGCCGCGATGTCGCGGGTGGCGGACACGGTGGCCGGGACGCTGGCGAAGAACCTCGG
GCACGAGTCGACGTTCCCGGCGGCGGCGGGGTGCGACGGGACGACGTGCTTCCTGCGGCTGAACAGGTACCCGGCGTGCC
CGTTCGCGGCGGACACGCTCGGCATGGTGCCGCACACGGACAGCGACTTCCTCACCGTCCTTTGCCAGGACCAGGTTGGG
GGCCTGGAGATCATGAAGGACTCCCACTGGGTCGCTGTGAAACCCCACGCCCACGCGCTCATGGTCAACGTCGGCGATTT
GTTCCAGGCGTGGAGCAACAACAGATACAAGAGCGTGGAGCACAGGGTGGTGGCCAACTCCAAGGCGGAGCGCTTCTCCG
TCGCCTACTTCATGTGCCCGCCGTGTGACTCGCCCGTCGGCACATGCGCCGAGCCGTCGCCGTACAAGCCGTTTACCTTC
GGGGAGTACAGGCGCAAGGTGCAGGAAGATGTCACGCGAACGGGGAAGAAGATTGGTCTGTCCAACTTTCTCAAAGGTTC
TACCTTTGACGGCCTGGCTGAATGA
>TaGA2ox-B13_cds
ATGGCGGCCTTCGACGAGAACGGCACCACTGACCCGCCTCTGGCAGACAGCTATCGCAAGCTGCTCCGCAGAGACGAGCT
CGGCGGCGCGCTAGCGCGGGAGAGCCTGGCCGTGCTGGAGCGCGACCTGCCAATGATCGACTTGAAGCGCCTGACGAGCG
GCGACGCGAGGGAGAGGGACGTGTGTGCAGACGCCATGGCGAGCGCGGCGTCGGAGTGGGGCTTCTTCCAGGTGATCAAC
CACGGCGTGGGGCGGGAGCTCCTGGAAGAGATGAGGCGGGAGCAGGCGATGCTATTTCACCAGCCGTTCGATACCAAGGA
GAAGGCCGGACTCCTCAACGGCTCGTACCGGTGGGGCAACGCGACCGCGACGTCGCTCCGGCAGCTCTCGTGGTCGGAAG
CCTTCCACGTTCCGCTCGCGAGCATCTCAGAGGAAGACGCAAAGCTCAGCTCCTTGAGGGGAATGATGCAGGAGGTGGCG
GACGCCATGTCGCGTGTGGCGGAGACGGTGGCCGGGACGCTGGCGAAGAACCTCGGGCAGGCCGGGTCGACATTCCCCGC
TGCCGCAGGGTGCGACGGGACGACGTGCTTCCTGCGGCTGAACAGGTACCCGGCGTGCCCGTTCGCGCCGGACACGTTCG
GCATGATGCCGCACACGGACAGCGACTTCCTCACCGTCCTCTGCCAGGACCAGGTTGGAGGCCTAGAGATCATGAAGGAC
TCCCACTGGGTCGCGGTCAAACCCCACGCCGACGCGCTCCTTGTCAACGTCGGCGATTTGTTCCAGGCATGGAGCAACAA
CATATACAAGAGCGTGGAGCACAAGGTGTTGGCTAACTCCAAGGCGGAGCGCTTCTCCATCGCCTACTTCATGTGTCCAT
CGCATGACTCGCTCATCGGCACATGCGGCGGGCCATCGCCGTACAGGCCGTTTACCTTCGAAGAGTACAGGAGGAAGGTG
CAGGATGACGTCAGGCGAACGGGGAAAAAGATTGGACTCCCCAACTTTCTCAAACGTTCTACGATAAGTTGA
>TaGA2ox-D1_cds
ATGGTGGTGCCTTCCACGACGCCGGCGCGGCAAGAGACGGCGACCATGCTGCTTCCACCGCCGTCCGCCGGCGGCGGCGC
CATACCGACGGTTGACATGTCCGCGCCCCGCGGCCGCGGCGCGCTGTCGCGGCAGGTGGCACGTGCGTGCGCGGAGCAGG
GCTTCTTCCGTGCCGTCAACCACGGCGTGCCTCCGGCGGGGCCCCCGGCACGGCTGGACGCCGCCACCTCGGCGTTCTTC
GCGCTCGCGGCACATGACAAGCAGCGCGCCGGCCCGCCGAACCCGCTCGGCTACGGCTGCCGCAGCATCGGCTTCAACGG
CGACGTGGGCGAGCTCGAGTACCTCCTCCTCCACGCCAACCCCGCCGCCGTCGCGCACAGGGCCAGCTCCATCGACACCA
ACGACCCCTCACGCTTCAGTTCTGTTGTGAATGAGTATGTGGAAGCAGTGAAGCAGCTTGCATGTGACATCCTGGACCTG
TTGGGAGAGGGGCTAGGGCTGGAGGACCCCAGGCTCTTCAGCAAGCTCATCACAGAAACTGACAGTGACTCCCTCTTGAG
GATCAACCACTACCCTCCATCATGCACCGTTCACAAGCTTGACCATGATGACCAATGCAAGCTCAAGGGGGTTGCCAGGA
CCAAGGCTGGTAGCGGTGGGAATCCAGCGGCGGGTGGCCGGATCGGGTTCGGTGAGCACTCCGACCCACAGCTACTTAGC
TTGCTCCGAGCAAACGACGTTGATGGCTTGCAGGTGCTTCTGCCGGACATCAACGGCAAGGACACGTGGATTCAGGTGCC
AGCAGACTCGTCGGCCTATTTCATCAATGTTGGTGATCTCCTTCAGGCTCTGACAAATGGGAGGTTAGTAAGCGTCCGGC
ACAGAGTAATTGCAAGTGCCTGCAGGCCAAGGCTGTCTACCATCTACTTTGCAGCCCCACCACTGCATGCACGAATCTCG
GCGCTCCCAGAGATGGTCACAGCCGGCTCACCACCCCGGTACCGGTCATTCACCTGGGCCGAGTACAAGACAGCAATGTA
CTCGCTCCGCCTAAGCCACAGCCGCCTGGACCTCTTCCATGTTGATGATGACGAAAGCGGCAATGGCAGCAAAGGAAAAT
AA
>TaGA2ox-D2_cds
ATGGTGGCGTCCTCTGCGGCACCGGCGTCGTCCTCTGCTGCAGCACCGGCGTGCCGGGACATGGCGCCCGCCGGCATTCC
CACGATTGACATGTCGGCGCCGGCGGGGAGGGCGGAGCTGTCCCGCCAGATGGTGGAGGCGTTCGCTGAGCGCGGCTTCT
TCAAGGCGGTCAACCACGGCGTGCCGCCGCGGGTGTCCGCCCGGCTGGACGCGGCCAGCGCGGCGTTCTTCGCGCGGCCG
GCAGAGGAGAAGCAGCAGGCCGGCCCGCCGGACCCGCTGGGCTACGGCAGCCGGAGCATCGGCTCCCATGGCGACGTCGG
CGAGCTGGAGTACCTGATCCTCCACACGGACCCCGATGTGGTGGCGCGCAAGGCCAGGGCCATCGATAGGGACGACCCTT
CCCGATTCAGTGAGGCGGTGAACGAGTACGTGCAGGCAGTGAGGCACTTGGCCTGCCAGATCCTTGACCTGCTCGGCGAA
GGCCTGGGCCTCCGGGACCCTGCGTCCATCAGCAGGCTCGTCACGACCACGGACAGCGACTCCCTCGTCCGAATCAACAA
CTACCCACCTTCAGCCACCGGCGATGGCGGCGTGAAAGCCGCGAGCGCCGTCGGGTTCGGCGAGCACTCCGACCCACAGA
TCCTCAGCGTCCTCCGTGCCAACGACGTCGATGGCCTGCAGGTGCTCCTGCCGGACGGCCGCGGTGAGGACGCCTGGGTG
CAAGTTCCGGCTGACCCTGCCGCCTTCTTCATCAACGTCGGTGACCTTCTTCAGGCTTTGACAAATGGGAAGCTGGTGAG
CATCCGGCATAGGGTGATGGCCAGCACCAGCAAGCCAAGGTTGTCAGCTATCTACTTCGCGGCGCCGGCGTTGCACGAGA
GTATCTCGGCACTCCCAGAGACGGTGACCGCCGATGCGCCGCGCCGGTACCGGCCATTCACCTGGGCGGAATACAAAAAG
ACGATGTACACACTTCGTCTGAGCCACAACCGCCTCGACCTCTTCAAAGTCGTCGGTGAAGGAGGTGGTGATTCTGGTGA
AGACAAGTCTCGGATATAG
>TaGA2ox-D3_cds
ATGGTGGTTCTCGCCAGCACGCCCGCCGTCGATCACATCCCGCTCCTCAGGTCGCCCGACCCCGGGGACTACTTCTCCGG
CATGCCGGTGGTCGACCTCTCCAGCCCTGGCGCGCCGCGGGCCATCGCCGACGCGTGCGAGCGCTTCGGGTTCTTCAAGC
TCGTCAACCACGGGGTGCCCGCGGACACGATGGACAGGCTCGAGTCGGAGGCCGTCAGGTTCTTCTCGCTGCCGCAGGCC
GACAAGGACCGCTCCGGCCCGGCCTACCCGTTCGGCTACGGCAGCAAGCGCATCGGGCTCAATGGCGACATGGGGTGGCT
CGAGTACCTGCTCCTGGCCGTCGACTCCGCGTCGCTCTCCGGCGCCTGCGCCGTCCCGTCCTGCGCGCTCTTCCGGGCGG
CGCTGAACGAGTACATCGCGGCGGTGCGGAAGGTGGCGGTGCGGGTGATGGAGGCGATGGCGGAGGGGCTGGGCATTGCG
GCCGTGGACGCGCTGAGCGGGATGGTGACGGCGGAGGGGAGCGACCAGGTGTTCCGGGTGAACCACTACCCGCCGTGCCA
CGCGCTGCAGGGGCTGGGCTGCAGCGCCACCGGCTTCGGCGAGCACACGGACCCGCAGCTCATCTCCGTGCTGCGCTCCA
ACGGCACGTCCGGCCTGCAGATCGCGCTCCAGAACGGGCAGTGGGTGTCCGTGCCCTCGGACCGCGACGCCTTCTTCGTC
AACGTCGGCGACTCGTTGCAGGTGCTGACCAACGGGAGGTTCAAGAGCGTGAAGCACAGGGTGGTGGCCAACAGCCTAAA
GTCTAGGGTTTCCATGATCTACTTTGGAGGGCCAGCGATGACACAGAGGATTGCACCATTGCCGCAGCTGCTGGGCGCGG
GAGAGCAGAGCCTGTACAAGGACTTCACATGGGGCGAGTACAAGAAGGCTGCCTACAACTCCAGGCTCGGGGACAACAGG
CTGGCTCAGTTCCACAGGTAG
>TaGA2ox-D4(5BL)_cds
ATGGTGGTCCTCGCGAAGCCCGCGGCGCTGGAGCAGATCACGCTGCTGAGGCCGCCGGAGCCGTGGGAGAGCTTCTCGGG
CGTCCCGGCCGTGGACCTGTCCGGCCCCGACGCGGCGGCGGACGTGGTGCGCGCGTGCGAGCGCTTCGGGTTCTTCAGCG
TCGTGAACCACGGCGTGCCGGCGGGCGTGGTGGACCGGCTGGAGGCCGAGGCCGTCCGGTTCTTCGCGTCGTCGCAGGCG
GAGAAGGACGCGTCGGGCCCCGCCGACCCGTTCGGGTACGGCAGCAAGCGCATCGGCCGCAATGGCGACATGGGGTGGGT
GGAGTACCTCCTCCTCGCCATCGAGCGCGACACGCTCTCCAAGGCCTCCCCGGCGCCGTCGACCGCGCTGAGGGACGCGA
TCAACGCGTACGTGGGCGCCATGCGCGGGCTGGCGAGGACGGTGCTGGAGATGGTGGCGGAGGGGCTGGGCGTGTCGCCG
CGGGGCGCGCTGGCGGACATGGTGACGGGCGACGTGGCGAGCGACCAGGTGTTCCGGGTGAACCACTACCCGCCGTGCCC
GCTGCTGCAGGGGCTGCCGCCCAACTGCAGCGTCACCGGGTTCGGCGAGCACACGGACCCGCAGCTGGTGTCCATCCTGC
ACTCCAACGGCACGCCCGGGCTCCAGGTCGCGCTCCACGACGGGCGCTGGGTGTCCGTCCCGCCCAACCGCGACGCCTTC
TTCGTCAACGTCGGCGACTCCCTCCAGGTTCTGACGAACGGGAGGCTGAGGAGCGTGCGGCACCGGGTGGTGGCCGGCAA
CGGGCTCAAGTCCCGCGTGTCGATGATCTACTTCGGCGGGCCACCGCTGGCGCAGAGGATTGCACCGCTGCCGCAGCTGC
TGGCGGGGACGCAGAGCTTGCCCCTCTACAGGGACTTCACATGGGGAGAGTACAAGAAGGCGGCCTACCGCTCTCGCCTC
GGCGACAACCGGCTGGCCCCCTTCGAGGCGCCACCTGTCGCCACGCCAGACGCCGACCGCCACCGGTCCTAG
>TaGA2ox-D6_cds
ATGCCGGCCTTCGCCGAGCCAGCCATTGATCCGCCGCTGGCGGACAGCTACCGCGCGCTGCTGCGCAGCGACCAGCTCCG
CCGCGGCGGCATTGCGCCGGCGCCGGCGTCGGAGAGCGTGGCCGTGCTTGAGCGCGCCCTGCCGATGATCGACTTGAAGC
GCCTGACGAGCGGCGACGCGGGGGAGAGGAAGGCGTGCGCGGACGCCATGGCGACCGCGGCGTCGGAGTGGGGCTTCTTC
CAGGTGATCAACCACGACGTGGGGCGGGAGCTCCTGGAGGAGATGCGGCGCGAGCAGGCGCGGCTGTTCCGCCTGCCGTT
CGACACCAAGGAGAAGGCCGGGCTCCTCAACGGCTCGTACCGGTGGGGCAACCCGACGGCTACGTCGCTCCGGCACCTCT
CGTGGTCGGAGGCCTTCCACGTTCCGCTCGCCAGCATCTCCCGGGAGGACTGCGACTACGGGAAGCTCAGCTCCTTGAGG
GGCGTGATGCAGGAGGTGGCGGACGCGATGTCGCGTGTGGCGGACACGGTGGCGGCGGTGCTGGCGGAGGACCTCGGGCA
CGATGCGGGGGGCGGCGAGCCGGCGTTCCCGGCGGGGTGCGACGGGACGACGTGCTTCCTGCGGCTCAACAGGTACCCGG
CGTGCCCGTTCGCGCCGGACACGTTCGGGCTGGTGCCGCACACGGACAGCGACTTCCTCACCATCCTCTGCCAGGACCAG
GTCGGGGGCCTGCAGCTCATGAAGGACTCCCGCTGGGTCGCCGTGAAACCCCGCTCCGACGCGCTCATCGTCAACATCGG
CGATCTGTTTCAGGCGTGGAGCAACAACAGGTACAAGAGCGTGGAGCACAAAGTGGTGGCCAACGCCAAGGCGGAGCGCC
TCTCCGTCGCCTACTTCCTGTGCCCGTCGTACGACTCGCCGGTCGGCACATGCGGCGAGCCGTCCCCGTACAGGCCGTTC
ACCTTCGGGGAGTACCGGAGGAAGGTGCAGGACGATGTCAAGAGAACCGGCAAAAAGATTGGGCTCCCCAACTTTCTCAA
ACAGTCTCCCGTTGACGCCATGAATCACGGCCTCTGTTTTTAA
>TaGA2ox-D7_cds
ATGGTGGTCCTTGCCAAGGGCGAGCTGGAGCAGATAGCGCTGCCGGCGGCCCAGCCGCCGCTGGCCCACGTGCGGGAGGT
CGACCTGTCCGCCGCCCCGGGGCCCGGCCGCGCGGCCGCGGCGCGCGCGCTGGTGTCCGCGTGCGAGGAGCAGGGCTTCT
TCAAGGTGACCGGCCACGGGGTGCCGCCGGAGCTCGTGCGCGCCGCGGAGGCGGCCGCGGCGGAGTTCTTCGCGCTGCCG
CAGGCCGAGAAGGAGGCCGCCGCTGGCCGGCCGCTCGGGTACGACAGCAAGCGCATCGGCGTCTCCGGCGACCTCGGGTG
GATCGAGTACCTCATGCTGGGCGTCACCCCCGCCGGCGCGCTGCCCGCCGCCTCCTTCGCGTCCTGGACATTGCCGTGCG
CAGGCGCCGCCGTCGCGTCGCTGTCCGAGCCCCCCTGCCCCTTACGGGATCTTCTGGAGGAGTACGCGGCGGCGGTGCGG
CGGATGGCGTGCGGCGTGCTGGAGCTGATGGCGGAGGGGCTGGGGATCGCGCCGGCGGACGCGCTGTCCCGGCTGGTGGC
GGACGCGGAGAGCGACAGCATGCTCCGGGTGAACCACTACCCGCCGCGGCCGGAGCTGCAGGGCCGCCTCCTGACGGGGT
TCGGCGAGCACACGGACCCGCAGGTCATCTCCGTGCTCCGCTCCAACGGCACCTCCGGGCTGGAGATCTGCGCGCGCGAT
GGCTCCTGGGCCGCCGTGCCGCCCGACCCCGACTCCTTCTTCGTCAACGTCGCCGACGCCCTGCAGGTGCTGACGAACGG
GAGGTTCAGGAGCGTGAGGCACAGGGTGGTGGTGAGCAGCGAGAGGCCGAGGGTGTCCATGATCTTCTTCGGCGGCCCGC
CGTTCGGCCAGAGGCTGGCGCCGCTGCGCCAGCTGCTAGGGGACGGCGGCCGGAGCCGCTACAGGGAGTTCACCTGGAAG
GAGTACAAGAGCAGCACCCACAAGGGCAGGCTCGCCACCGACCGCCTCTGCAGCTTCGAGAACTAG
>TaGA2ox-D8(5BL)_cds
ATGGTGGGGATCACGGTGCCCATGTCCATGGACAAGATCCCACTGGTCAAATGCGCTAATGCGGCGGCGGCGGCGGCGGT
GCCGACTGTCGACCTGTCGGCGCCGGGCGCGGCGGCCGCCGTGGAGCAGGCATGCCGCAGCGTGGGCATCTTCAGGGCGA
TCAACCACGGCGTGCCGACCGCCCTCACGGACGCGCTGGAGGCCGGCGCCGCGGCCTTCTTCGCGCTGCCGCACAAGAAG
AAGCTGGAGGCGTCGGCGAACCCCTTGGGCTACGGCAGCAAGAGCATCGGCCGCAACGGCGACGTGGGTTGGCTTGAGTA
CATCCTTCTCTCCGTCGGGTCCGGCCCTGTCGCCGCCGCGTCCCTGCCGCCGTCGCTCCGGGCGGCGCTGGAGGAGTACA
CGGACGCGGTGCGCGAGGTGGGAGCGCGTGTGCTGGAGCTCATGGCGGAGGGGCTGGGGCTCGCGGAGGAGAACCGCGGC
GTGCTGCGGCGGGTGGTGGCGTCGGACGAAGCTGACGACATTGTGCGCGTGAACCACTACCCGCCGTGGCCGTGCCCCCT
GGCGGCAGGGCAGCGCGGCCGCGGCGTGACGGGGTTCGGGGAGCACACGGACCCGCAGGTCATCTCCCTTCTCCGGTCCA
ACCGCACCGCGGGCCTCCAGATCATGCTCCCGGACGGCCGCTGGGTCCCCGTGGCCCCCGACCCGGATTCCCTCTTCGTC
AACGTCGGGGACTCCCTGCGGGTGCTGACGAACGGGCGGTTCCGGAGCGTGAAGCACCGGGTGGTTGCGCCGGCGGAGGG
GCAGCAGTCGCGGCTGTCGGTGATCTACTTCGGCGGRCCGGCGCCGACGCAGCGGATCGCGCCGCTGCCGGAGCTGATGC
GGGAAGGGGAGCAGAGCCTGTACAGGGAGTTCACCTGGGCCGAGTACAAGAAGGCCGCCTACAAGTCCCGCCTCGGCGAC
AACCGCCTCGGCCCCTTCGAGCTCTTCCCCTCCGCCGCCCAAGACTGCAGCAGCAACGCCGTCCAGCCGCCGGCGCCGGC
GCCACCTCACGTGGCACCAGTGCACTAG
>TaGA2ox-D9_cds
ATGCCGGCCTTCGCCGAGAGCACGGCCGAGCCGCCTCTGGCGGACAGCTACTACGCGCTGCTCCGCGGTGGCAACAAAGC
CGACGAGTGCGCCTCGGCGCCGCCGCCTGGCTGCCAGGCCCCGCCCGTGTCGGAATGCGAGCTCCCGATGATCGACGTTG
GGTGCCTGACGGCGTGCGGCGGGGGCACGGAGGAGAGGGCGGCATGCGCCGCGGCGATCGCGTCCGCGGCCGCTGAATGG
GGCTTCTTCCAGGTGGTCAACCACGGCGTCAAGCAGGAGCTCCTGGAGGCGATGCGGCGGGAGCAGGTGCGCCTCTTCCG
CCTGCCGTTCGAGGCCAAGGCCACGGCCGGCCTTCTCAACGACTCCTACCGCTGGGGCTCCCCTACCGCCACGTCGCCAA
GGCAGCTGTCCTGGTCTGAGGCCTTCCATGTCCCGCTCGCCGGCATCTCCGGTACCCCTTGCAGCTACGGCGAGCTCGCC
AGCATCAGGGATGTGACGCAGGAGGTGGCGAACGCGATGTCAAAGCTGGCCAACACGCTGGCGCGCGTCCTGGCCGAGAG
CCTGGGACACACCGCCGGCCAACGCTTCCCGAAAGGGTGCGACGAGAGGACGTGCTTCCTCCGGCTGAACAGGTACCCGC
CGTGCCCGTTCTCGCCGGACGCCTTCGGCCTGGTGCCGCACACGGACAGCGACTTCCTCACCGTGCTCTGCCAGGACCAA
GTCGGCGGCCTGCAGCTGATGAAGGGCTCCCGGTGGGTGGCCGTCAAGCCCATTCCCGGCGCTCTCATCGTCAACATTGG
AGACCTCTTCCAGGCATGGAGCAACAACAGATACAAGAGCGTGGAGCACAAAGTGGTGACCAACGCGACGACGGAGAGGT
ACTCCGTGGCATACTTCCTTTGCCCGTCGTACGACTCGCCCATCGGCGCATGCGAAGAGCCTTCACCTTACAGGACCTTC
ACCTTCGGGGAGTATCGGAGAAGGGTGCAGGAAGATGTCAAGAAGACGGGGAAGAAGATTGGCCTTCCCAATTTTCTGCT
GTAG
>TaGA2ox-D10_cds
ATGGTGGTTCTTGCCAAGGGCGAGCTGGAGCAGATCGCGCTCCCGGCCGTGCACAAGACGGCGCCGCCGCTGGCCGACGT
GCCGGAGGTCGACCTTGCCGTGGCGGGTCGCGGCTCTGAGGGACGGGCGGCCGCCGCGCGCGCTGTGGCGGCGGCGTGCG
AGGAGCACGGGTTCTTCAAGGTGACGGGCCACGGCGTGCCGGCAGAGCTCCTGGCGCGCGTCGAGAACGCCGCTGCCGCC
TTCTTCGCGCTCTCGCAGCGGGACAAGGAGGCGGCGATGTCGGCCGCGACGCCGGGCAGTCCGTTCGGCTACGCAAGCAA
GCGGATAGGCAACAACGGCGACCTCGGGTGGGTCGAGTATCTCCTGCTCGGTGTCACCGCGGCGACCGGCGGGCCATTGT
CCGTGCCCGAAGGGGTGGTGCCGTCGGCGTCGCTCTGCTCTTTCCGCGACCTTCTGAACGAGTACACGGAGGTCGTGAGG
AGGATGACCTGCCAGGTGCTAGAGCTGATGGCGGAGGGCCTGGGCATGGACGACAGGGACGCGTTCACGAGGCTGGTCCT
GCACAAGGAAAGCGACTCGATGCTGCGGGTGAACCACTACCCGCCGCGCCCCGAGCTGAAGCTCCTGCAGCAGCACGGCG
GTGGCGGCAGGGTCACCGGGTTCGGCGAGCACACCGACCCCCAGATCATCTCCGTGCTCCGCTCCAACGCCACCTCCGGC
CTCGAGATCGCGCTGCGCGACGGCGCCTGGGTCTCTGTGCCGCCGGACCACACTTCCTTCTTCGTCAACGTTGGCGACGC
CTTGCAGGTACTGACGAACGGGAGGTTCCGGAGCGTGAGGCACCGGGTGATGGTGAACAGCGCCCGGCCGCGGGTGTCGG
TGATCTTCTTCGGCGGCCCGCCGCCGCGGGAGACGCTGGCGCCGCTGCCGCAGCTCGTCGGGGAAGGCGGGCGCAGCCGG
TACAGGGAGTTCACATGGCGGGAGTACAAGGCCTCGGCGTACCGGACCAAGCTGGCGGCGAACAGGCTCTGCCACTTCGA
GACCACCAGCTAG
>TaGA2ox-D11_cds
ATGCTGGCCTTCGCCGAGGGCACGAGCTGCACGACCACCGATCCGCCTCTGGCGGACAGCTACCGCGCGCTGCTCTGCAG
AGGCGAGCTCGAGGGCGGCGGCGCTGCGCCGGCGCATGCGTTGGAGAGCCTGGCCATGCTGGAGCGTGATCTGCCAATTA
TCGACTTGAAGCACCTGACGAGCCGCGACGCAAGGGAGAGCAAGGCGTGCGCGGACGCCATGGCGAGAGCGGCGTCGGAG
TGGGGCTTCTTCCAAGTGGTCAACCACGGCGTGGGGCGGGAGCTCCTGGAGGAGATGAGGCGGGAGCAGACGAGGCTGTC
CCGCCTCCCGTTCGGTACCAAGGACAAGGCCGGGCTCCTCAACGGCTCGTACCGGTGGGGCAACCCGACGGCCACGTCGC
TCGGGCAGCTCTCGTGGTCGGAGTCCTTCCACGTTCCGCTCCCCAGCATCTCCCGGGAAGACTGTGACTACGGAAAGCTC
AGCACATTGAGGGGAGTGATGCAGGAGGTGGCGGACGCTATGTTGCGAGTGGCGGACACGGTGGCCGGCACGCTGGCGGA
GAACCTTGGGCACGAGGCAGGGGGCAGCGAGTCGGCGTTCCCGGCAGGGTGCGACGGGACGACGTGCTTCCTGCGGCTGA
ACAGGTACCCGGCGTGCCCGTTTGCGGCGGACTCCTTGGGCATGGTGCCGCACACGGACAGCGACTTCCTCACCATCCTC
TGCCAGGACCAGGTCGGGGGCCTACAGCTCATCAAGGACTCCCGCTGGGTCGCCGTGAAGCCCCACGCCGACGCGCTCAT
TGTCAACGTCGGCGATCTGTTTCAGGCGTGGAGCAACAACAGGTACAAGAGCGTGGAGCACAAGGTGGTGGCCAATTCCA
AGGCGGAGCGCTTCTCCGTCGCCTACTTCCTGTGCCCGTCGTCGGACTCGTCCGTCGGAACATGCGGCGAGCCGTCGCCG
TACAAGCCGTTTACCTTCGGAGAGTATAGGAGGAGTGTACATGATGATGTCGAGAGAACCGGGAAAAAGATTGGACTCCC
CAACTTTCTCAAACGTTCTACGGTTCACGGCCTCGATGACGACACGATGGACCTCTCTTCTTAA
>TaGA3ox-A3_cds
ATGTCGGCGCCATCGCAGCTAAGCAAGGACCCGCACAACGATTACTTCGACTTTGGGGCAGCGCGGCAGGTGCCGGAAAC
CCACACGTGGGAGGGGCTGTACGAGCACCCGCTGGTGGACGGCGGCGTCGGGGCCGCGGAGGACGCCGTGCCGGTGGTGG
ATTTGCGGGACCCACATGCAGCCGAGGCGGTGGCGCGTGCGTCGGAGCAGTGGGGAACGTTCCTGCTCGAGGGCCACGGC
ATTCCGAGCGAGCTGCTCGCGCGCGTCGAGGCCCGAATTGCTAGCGTGTTCGCGTTGCCGGCGTCGGAGAAGATGCGCGC
CGCGCGGCAGGACGGCCAGTCCCACGGCTATGGACTGCCACCCATCGCCTCCTACTTCCCCAAGACCACGTGGTCTGAGG
GCTACACCTTGTCCCCGGCCAACCTCCGAGCCGAGCTCCGCAAGATCTGGCCCGACGCCGGCGGGGACTACCGCCACTTC
TGTGACGTGATGGAGGAGTTCCACAGGCAGATGCTAGCGGTGGTTGACAAGCTGACGGTGTTGTTCCTCGCAGCGCTCGG
GGTCGCCAGCGTCGAGGCGGGGCGCAAGATCGTGGAGACCATGTCCGAGACCGTGACCATGCACATCAACTGGTACCCCA
AGTGCCCTGACCCGAAGCGAACACTGGGCCTGGCGATTCACACGGACTCGGGGTTCTTCACGTTCCTGATGCAGAGCCAC
GTTTCTGGGCTGCAGCTGTTCCGGCACGAGCCAGACAGGTGGGTTGGGGTGCCACCCGGGGCACTCATCGTCAACATCGG
CGACCTCTTCCAGATCCTCACCAACGGCCGCTTCCGCAGCACATACCACCGCGCCGTCGTCAACCGCGAAAGCACCCGGG
TGTCCGTGGCCTACCATCTCGGCCCGCCCGCCGACGCCAAGGTAGCGCCCCTCAGGGAAGCCGTGGGCGGCGGCAAGCCC
GCCTACCGCACCGTCACGTGGCGAGAGTACTTCCTTGTGCGCAAGGAGGCCTTCACCACCGGCGGCTCCGCGCTCCAGAT
GGTCTCCCTCAGCCCGGGTGACCACGACGACGATGGTGATGGCGCCGACCAAATAAGTGAAATCTCTTCATAG
>TaGA3ox-B2_cds
ATGCCGACGCCGGCGCACCTGAGCAAGGACCCGCACTACTTCGACTTCCGGGCGGCGCGGCGGGTGCCGGAGACGCACGC
GTGGCCCGGGCTGCACGACCACCCCGTGGTGGACGGCAGCGGCGCGGGCGGAGATCCGGACGCGGTGCCGGTGGTGGACA
TGCGCGACCCGTTCGCGGCGGAGGCGGTGGGGTTGGCGGCGCAGGACTGGGGCGCCTTCCTCCTGGTGGGCCATGGCGTC
CCGTTGGACCTCCTGGCGCGCGTGGAGGCCGCGATCGCGGGCATGTTCGCGCTGCCGGCGTCGGAGAAGATGCGCGCCGT
GCGGCGGCCCGGCGACTCGTGCGGCTACGGGTCGCCGCCCATCTCCTCCTTCTTCTCCAAGTGCATGTGGTCCGAGGGCT
ACACCTTCTCCCCGGCCAACCTCCGCTCCGACCTCCGCAAGCTCTGGCCCAAGGCAGGCCACGACTACCGCCACTTCTGC
GCCGTGATGGAGGAGTTCCACAGGGAGATGCGCGCGCTGGCTGACAAGCTGCTGGAGCTTTTCCTCGTGGCCCTCGGGCT
CACCGGCGAGCAGGTCGCCGCCGTCGAGTCCGAGCAGAAGATCGCCGAGACCATGACCGCCACAATGCACCTCAACTGGT
ACCCCAAGTGCCCGGACCCGAAGCGGGCGCTGGGCCTGATCGCGCACACGGACTCGGGCTTCTTCACCTTCGTGCTGCAG
AGCCTGGTGCCAGGGCTGCAGCTGTTCCGGCACGGCCCCGACCGGTGGGTGACGGTGCCGGCCGTGCCGGGGGCCATGGT
CGTCAACGTCGGCGACCTCTTCCAGATCCTCACCAACGGCCGCTTCCACAGCGTCTACCACCGCGCCGTCGTCAACCGCG
AGAGCGACCGGATATCGCTCGGGTACTTCCTCGGCCCGCCCGCCCACGTCAAGGTGGCGCCGCTCAGGGAGGCCCTGGCC
GGCACGCCCGCCGCCTACCGCGCCGTCACGTGGCCCGAGTACATGGGTGTGCGCAAGAAGGCCTTCACCACCGGGGCCTC
CGCGCTCAAGATGGTCGCCATCTCCACCGATGATGCCGCCAACGACACAGACGACCTGATCTTGTCGTAG
>TaGA3ox-B3_cds
ATGTCAGCGCCATCGCAACTGAGCAAGGACCCGCGCAACAATTACTTCGACTTTGGGGCGGCGCGGCAGGTGCCGGAAAC
GCACATGTGGGAGGGGCTGTATGAGCACCCGGTGGTGGACGGCGGCGTCCGGGCCGGGGAGGACGCCGTGCCGGTGGTGG
ACATGCAGGATCCGCGCGCGGCCGAGGCGGTGGCGCGTGCGTCGGAGCAGTGGGGCGTGTTCCTGCTCGAGGGCCACGGC
ATTCCGAGCGAGCTGCTCGCGCGCGTCGAGGCCGGAATCGCTGGCATGTTCGCGTTGCCGACGCCGGAGAAGATGCGTGC
CGAGCGGCAGGACGGCGAGCCCTATGGCTATGGGTTGCCGCACATCGCGTCCTACTCCTCCAAGGCCACGTGGTCCGAGG
GCTACACCTTGTCCCCGGCCAGCCTCCGTGCCGAGCTACGCAGGGTCTGGCCAGACGCCGGCGAGGACTACCGCCACTTC
TGTGACGTGATGGAGGAGTTCCACAGGCAGATGCGAGCGGTGGCTGACAAGCTGACGGTGCTGTTCCTCGCGGCGCTCGG
GCTCGCCGGCGAGCAGATCGCCGCCGTCGAGGCGGAGCGCAAGATCGTGGAGACCATGTCCGAGACCGTGACCATGCACC
TCAACTGGTACCCAAAGTGCCCTGACCCGAAGCGAGCGCTGGGCATGACGACGCACACGGACTCGGGGTTCTTCACGTTC
GTGATGCAGAGCCACGTCCCCGGGATGCAGCTGTTCCGGCGCGGGCCAGACAGGTGGGTTGGGGTGCCGCCCGGGGCACT
CATCGTCAACATCGGTGACCTCTTCCAGATCCTCACCAACGGCCGCTTCCGCAGCGCATACCACCGCGCTGTCGTCAACC
GCGACAACGCTCGGGTGTCGGTGGCCTACCATCTCGGCCCGCCCGCCGACGTCAAGGTAGCGCCGCTCAGGGAAGCCGTG
GGCGCTGGCAAGCCCGCCTACCGCACCGTCACGTGGCGAGAGTACATCGTCGTACGCAAGGAGGCCTTCGCCACCGGGGG
CTCCGCGCTCGAGATGGTCTCCCTCAGCCCCGATGACCACGACGATGAGGGTGATGGCGCTGACCACATAAGTGAAATCC
CGTCATAG
>TaGA3ox-D2_cds
ATGCCGACGCCGGCGCACCTGAGCAAGGACCCGCGCTACTTCGACTTCCGGGCGGCGCGGCGGGTGCCGGAGACGCACGC
GTGGCCCGGGCTGCACGACCACCCCGTGGTGGACGGCAGCGGCGCGGGCGGAGGGCCGGACGCGGTGCCGGTGGTGGACA
TGCGCGACCCGTGCGCGGCGGAGGCGGTGGCGCTGGCGGCGCAGGACTGGGGCGCCTTCCTCCTGGAGGGCCACGGCGTC
CCGTTGGAGCTGCTGGCGCGCGTGGAGGCCGCGATCGCGGGCATGTTCGCGCTGCCGGCGTCGGAGAAGATGCGCGCCGT
GCGGCGGCCCGGCGACTCGTGCGGCTACGGGTCGCCGCCCATCTCCTCCTTCTTCTCCAAGTGCATGTGGTCCGAGGGCT
ACACCTTCTCCCCGGCCAACCTCCGCTCCGACCTCCGCAAGCTCTGGCCCAAGGCCGGCCACGACTACCGCCACTTCTGC
GCCGTGATGGAGGAGTTCCACAGGGAGATGCGCGCGCTGGCCGACAAGCTGCTGGAGCTGTTCCTGGTGGCCCTCGGGCT
CACCGGCGAGCAGGTCGCCGCCGTCGAGTCCGAGCAGAAGATCGCCGAGACCATGACCGCCACAATGCACCTCAACTGGT
ACCCCAAGTGCCCGGACCCGAAGCGGGCGCTGGGCCTGATCGCGCACACGGACTCGGGCTTCTTCACCTTCGTGCTGCAG
AGCCTTGTGCCCGGGCTGCAGCTGTTCCGGCACGGCCCCGACCGGTGGGTGACGGTGCCCGCCGTGCCGGGGGCCATGGT
CGTCAACGTCGGCGACCTCTTCCAGATCCTCACCAACGGCCGCTTCCACAGCGTCTACCACCGCGCCGTCGTCAACCGCG
ACAGCGACCGGATATCGCTCGGCTACTTCCTCGGCCCGCCCGCCCACGTCAAGGTGGCGCCGCTCAGGGAGGCCCTGGCC
GGCACGCCCGCCGCCTACCGCGCCGTCACGTGGCCCGAGTACATGGGCGTGCGCAAGAAGGCCTTCACCACCGGCGCCTC
CGCGCTCAAGATGGTCGCCATCTCCACTGACAACGACGCCGCCAACCACACGGACGACCTGATCTCGTCGTAG
>TaGA13ox-A1_cds
ATGATAGAGGTGGGCATGGCGACGAAGGTGGTGCTAAGCCTATGCTGCGTGGGGGCGTGCTCCCTCGCGCTCTACCTCTA
CTACACCGTCTGGGTGGTGCCGCAGAGGCTTCTTGCTGGGTTCAGGAGGCAGGGCATCGGCGGCCCGCGCCCGTCTTTCC
CTTACGGCAACATCGCCGACATGAGGGAGGCCGTCGCCGCCGCAAAGTCGGCCCCCCGAGCCGGCGGCCGCATCGTCCAC
GACTACCGCCCAGCCGTGCTGCCCTTCTACGAGAAATGGAGGAAAGAGCATGGTCCAGTGTTCACTTACTCCATGGGGAA
CGTGGTGTTCCTTCACGTGAGCCGGGCAGACGTGGTTCGGGACATCAACCTCGGCGTCTCGCTGGACCTCGGCAAGAGCT
CCTACCTAAAGGCCACGCACGAGCCACTGTTCGGCAGAGGCATCCTCAAGTCCAACGGCGAGGCTTGGGCCCACCAGAGG
AAGATCATTGCGCCCGAGTTCTTTCTCGACAAGGTCAAGGGAATGGTGGATCTGATGGTAGATTCTGCGCAAACACTGCT
CGAGTCATGGGAAGCGAGGGTCGACAAGAGTGGCGGCACCGTAGACATCAAGATTGACGACGACATAAGAGCCTACTCCG
CAGATGTCATCTCCAGGACATGCTTCGGAAGCAGCTACGTCAAAGGAAAGAAGATCTTCCTCAAGCTCAGAGAGCTGCAA
AAGGCCGTGTCCAAGCCAAATGTGCTAGCTGAAATGACCGGCCTAAGGTTCTTTCCTACCAAGAAGAACAGGCAGGCGTG
GGGGCTTCACAAGCAGGTGCACAGGCTGATACTGGAGATCGTCAAGGAAAGCGGAGAGGACAAGAATTTACTGCGCGCGA
TCCTTCACAGCGCAAGCAGCAGCAAGGTGGGGCTCCGCGAGGCAGAGAACTTTATAGTGGACAACTGCAAGAGCATATAT
TTTGCAGGATACGAGAGCACAGCTGTAACAGCTGCCTGGTGCCTAATGCTCCTTGGCCTGCACCCAGAATGGCAGGACCG
GGTCCGCCAAGAGGTCCTGGACGTCTGCGGGGGCCGTCCACTAGACTCCCAATCACTCCAGAAAATGAAGAATCTGACGA
TGGTGATTCAGGAAACCCTGAGGCTGTACCCAGCAGGCGCCTTTGTGTCAAGGATGGCACTTCAGGAACTGAAGCTGGGG
GGCGTGCACATCCCAAAAGGCGTCAACATCTACATCCCTGTCTCCACAATGCACCTTGACCCCAAGCTGTGGGGTCCTGA
TGCCAAGGAGTTCAACCCGGCACGCTTCTCCGACGCTCGACCCCAGCTGCACTCCTACTTGCCGTTTGGCGCCGGCGCTC
GGACCTGCCTCGGCCAAGGGTTCGCCACGGCAGAGCTCAAGATACTCATATCTCTCATCATCTCCAAGTTTGCGCTCAAG
CTCTCGCCGCTCTATCACCATTCTCCAGCGCTGAAACTCATAGTGGAGCCCGAGTTCGGCGTCGACCTCACCTTAACCAA
AGTGCAGACTGCTTCTACTACTACTACATACTAA
>TaGA13ox-A2_cds
ATGGGGGTGGCGCCGGCGGTGGGCGTGGCGGCGAGCCTGTGCTGCGTAGGGGCGTGCGCCCTGGCGCTCTACCTCTACCG
CATCCTCTGGCTGGCGCCGGAGAGGGTCCGCCGCGCGCTGAGGAGGCAGGGGATCCGCGGGCCGCCGCCGTCCTTTCCCT
ACGGCAACCTCGCCGACATGAGGCAGGCCGCCGCCGCCGCCAAACGGACACGCGACGCCGGCGACGTCGTGCACGACTAC
CGCTCCGCCGTGTTTCCCTTCTACGAGAAGTGGAGGAACGAGTACGGCCCGGTGTTCACCTACTCCGTGGGCAACATGGT
GTTCCTGCACGCCAGCGACCCGGCCGTGGTCCGCGACGTGTGCCTCTCCGTCTCGCCCGACGAGCTCGGCAAGAGCTCCT
ACATGAAGGTCACGCACCACCCGCTCTTCGGCGACGGCATCCTCAAGTCCAACGGCGACGCCTGGGCACGCCAGCGGAAG
CTCATCGCCCCCGAGTTCTTCCCCGAAAAGGTCAAGGGTATGGTGGATCTTATGGTGGACTCGGCGCGGGCGCTGGTGCG
GTCGTGGGAAGCCAGGGTGGCCGGGACCGACGGCGGCGTGTTGGAGCTTACGGTCGACGACGACTTGAGGGCCTACTCCG
GGGACGTGATCTCCCGGACGTGCTTCGGGAGCAGCTACGTCAAGGGCAAGAGGATCTTCGCCATGATCAGGGAGCTCCAG
AAGACGGTGTCCAGGCCGAACCTGCTCGCCGAGATGACCGGGTTCAGGTTCCTGCCCACGAGGAGCAACAGCGAGGCGTG
GAGGCTCAACCGGCGCGTGCGGCGGCTCATACTGGACGTCGTGAGGGAGAGCGGCGAGGCGGACGGCGGGAACAACCTGC
TCAACGCCATGCTCCGCAGCGGCCAGGCCGAGGCCGGCGTCGGCGTCGCGGCGGCCGAGGACTTCGTCGTCGATAACTGC
AAGAACATATACTTCGCCGGGTACGAGACCACGGCCGTGACGGCGGCCTGGTGCATGATGCTCCTGGCTCTCCACCCGGA
GTGGCAGCGCCGGGTGAGGGACGAGGCGAGGGAAGCCCTCGCCGGCGGCGCCGCGCCGGACTTGTCGTCGCTCCAGAAAA
TGAAGCAGCTGACGATGGTCATCCATGAGACTCTGCGGCTATACCCGGCGGGCTCGGTGGTGTCGCGCCAGGCGCTGCGG
GAGCTCACCCTCGGCGGCGTGCGCGTGCCCGGAGGCGTCAACATCTACGTGCCGGTGTCGACGGTGCACCTGGACGCGGA
GCTATGGGGCTCCGACGCGCGGGAGTTCGACCCGGAGCGGTTCGCGGCGAGGCCGCAGCTGCACTCGTACCTGCCGTTCG
GCGCCGGGGCGCGCACCTGCCTCGGCCAGGGCTTCGCCATGGCCGAGCTCAAGGTGCTGCTCTCGCTCCTGCTCTTCAGG
TTCGAGGCCGCTCTGTCGCCAGACTACCTACACTCGCCGGTGCTTAGGCTCACCGTGGAACCGGAGCACGGCGTGCGGCT
CGTGCTGAGGAGCGTCCGCCCCGACGGCTCGTCTTAA
>TaGA13ox-B1_cds
ATGATGGAGGTGGGCATGGCGATGGCGATGAAGGTGCTGCTAAGCCTATGCTGCGTGGGGGCGTGCTCCCTCGCGCTCTA
CCTCTACCACACCGTCTGGGTGGTGCCGCAGAGGCTTCTTGCTGGGTTCAGGAGGCAGGGCATCGGCGGCCCGCGCCCGT
CTTTCCCTTACGGCAACATCGCCGACATGAGGGAGGCGGTCGCCGCCGGAAAGTCGGCTCCCCGAGCCGGCGGCCGCATC
GTCCACGACTACCGCCCAGCCGTGCTGCCCTTCTACGAGAAATGGAGGAAAGAGCATGGTCCAGTGTTCACTTACTCCAT
GGGGAACGCGGTGTTCCTTCACGTGAGCCGGGCAGACGTGGTCCGGGACATCAACCTCTGCGTCTCGCTGGATCTCGGCA
AGAGCTCCTACCTAAAGGCCACGCACGAGCCACTGTTTGGCAGGGGCATCCTCAAGTCCAACGGCGAGGCATGCGCCCAC
CAGAGGAAGATCATTGCGCCCGAGTTCTTTCTCGACAAGGTCAAGGGAATGGTGGATCTGATGGTAGATTCTGCACAAAC
ACTGGTCGAGTCATGGGAAGCTCGGGTGGACAAAAGTGGCGGCACTCTAGACATCAAGATTGACGACGACATACGAGCCT
ACTCTGCAGATGTCATCTCCAGGACATGCTTCGGAAGTAGCTACGTCAAAGGAAAGAAGATCTTCTTGAAGCTCAGAGAG
CTGCAGAAGGCCGTGTCCAAGCCAAATGTGCTAGCTGAAATGACTGGCCTAAGGTTCTTTCCTACCAAGAAGAACAGGCA
GGCGTGGGGGCTTCACAAGCAAGTGCACAGGCTGATACTAGAGATCGTCAAGGAAAGCGGGGAGGACAAGAATTTACTGC
GTGCGATCCTTCACAGCGCAAGCAGCAACAAGGTGGGGCTCCGCGAGGCAGAGAACTTTATAGTGGACAACTGCAAGAGC
ATATATTTTGCAGGATACGAGAGCACAGCTGTAACAGCTGCCTGGTGCCTAATGCTCCTTGGCCTGCACCCAGAATGGCA
GGACCGGGTCCGCCAAGAGGTCCTGCACGTCTGCGGGGGGCGTCCACTAGACTCCCAATCACTTCACAAAATGAAGAATC
TGACGATGGTGATTCAGGAAACCCTGAGGCTGTACCCAGCAGGCGCCTTTGTGTCAAGGATGGCCCTTGAGGAACTCAAG
CTCGGGGGTGTGCACATCCCAAAAGGCGTCAACATCTACATCCCTGTCTCCACAATGCACCTCGACCCCAAGCTGTGGGG
TCCTGATGCCAAGGAGTTCAACCCGGCACGCTTCTCCCACGCTCGACCCCAGCTCCACTCTTACTTGCCCTTTGGCGCCG
GCGCTCGGACCTGCCTCGGCCAAGGGTTCGCCACGGCGGAGCTCAAGATACTCATATCTCTCATCATCTCCAAAGTTTGC
GCTCAACCTCTCGCCGCTCTATCACCATTCCCCAGCACTGCTTCTTCTACTACTACATACTAA
>TaGA13ox-B2_cds
ATGGGGGTGGCGACGGCGGTGGGCGTGGCGGCGAGCCTGTGCTGCGTGGGGGCGTGCGCCCTGGCGCTCTACCTCTACCG
CATCCTCTGGCTGGCGCCAGAGAGGGTCCGCCGCGCGCTCAGGAGGCAGGGGGTCCGCGGGCCGCCGCCGTCCTTCCCCT
ACGGCAACCTCGCCGACATGAGGCAGGCCGCCGCCGCGGCTAAACGGACGCGCGGCGCCGGCGACGTCGTGCACGACTAC
CGCTCCGCCGTGTTTCCCTTCTACGAGAAGTGGAGGAACGAGTACGGCCCGGTGTTCACCTACTCCGTGGGCAACATGGT
GTTCCTGCACGCGAGCGACCCGGCCGTGGTCCGCGACGTTTGCCTCTCCGTCTCGCCGGACGAGCTCGGCAAGAGCACCT
ACATGAAGGTCACGCACCACCCGCTCTTCGGCGATGGCATCCTCAAGTCCAACGGCGACGCCTGGGCACGCCAGCGGAAG
CTCATCGCCCCTGAGTTCTTCCCCGACAAGATCAAGGGTATGGTGGATCTGATGGTGGACTCGGCGCGGGCGCTGGTACG
GTCGTGGGAGGCCAGGGTGGCCGAGAGCGACGGCGGCGCGTTGGAGCTTACGGTCGACGACGACTTCAGGACCTACTCCG
GGGACGTGATCTCCCGGACGTGCTTCGGGAGCAGCTACGTCAAGGGCAAGAGGATCTTCGCCATGATCAGGGAGCTGCAG
AAGACGGTGTCCAGTCCGAACCTGCTCGCCGAGATGACCGGGCTCAGGTTCCTGCCCACGAGGAGCAACAGGGAGGCGTG
GCGGCTCAACCGGCGCGTGCGGAGGCTCATACTGGACGTCGTGAGGGAGAGCGGCGAGGCGGACGGCGGGAGCAACCTGC
TCAACGCCATGCTCCGCAGCGGCCAGGCCGAGGCCGGCGTCGGCGTCGCGGCGGCCGAGGACTTCGTGGTGGACAACTGC
AAGAGCATCTACTTCGCGGGGTACGAGACCACGGCCGTCACGGCGGCCTGGTGCATGATGCTCCTGGCGCTGCACCCGGA
GTGGCAGCGCCGGGTGAGGGACGAGGCAACGGAGGCCCTCGCCGGCGGCGCCGCCGCGCTGGACCTCTCGTCACTCCAGC
GAATGAAGCAGCTGACGATGGTGATCCAGGAGACGCTGCGGCTGTACCCGGCGGGCTCGGTGGTGTCGCGGCAGGCGCTG
CGGGAGCTCGCCCTCGGCGGCGTGCGCGTTCCCGGGGGCGTCAACATCTACGTCCCTGTGTCGACAGTGCACCTGGACGC
CGAGCTCTGGGGTTCCGACGCGCGGGAGTTCCACCCGGAGCGCTTCGCGGCGCGGCCGCAGCTGCACTCGTMCCTGCCGT
TCGGCGCCGGGGCGCGCACCTGCCTCGGCCAGGGCTTCGCCATGGCCGAGCTCAAGGTGCTGCTCTCGCTCCTGCTCGTC
GGGTTCGAGGTGGCTCTGTCGCCAGACTACCTGCACTCGCCGGTGCTCAGGCTCACCGTGGAGCCGGAGCACGGCATGCG
GCTCGTGCTCAGGAACGTCCGGCCCAACGGCGAGCCTTAG
>TaGA13ox-D1_cds
ATGATGGAGGTGGGCATGGCGATGAAGGTGGTGCTAAGCCTATGCTGCGTGGGGGCGTGCTCCCTCGCGATCTACCTCTA
CTACACCGTCTGGGTGGTGCCGCAGAGGCTCCTTGCCGGGTTCAGGAGGCAGGGCATCGGAGGCCCGCGCCCGTCTTTCC
CTTACGGCAACATCGCCGACATGAGGGAGGCGGTCGCCGCCGCAAAGTCGGCTCCCCGAGCCGGCGGCCGCATCGTCCAC
GACTACCGCCCAGCCGTGCTGCCCTTCTACGATAAATGGAGGAAAGAGCATGGTCCAGTGTTCACTTACTCCATGGGGAA
CGTGGTGTTCCTTCACGTGAGCCGGCCAGACGTGGTCCGGGACATCAACCTCTGCGTCTCGCTGGACCTCGGCAAGAGCT
CCTACCTAAAGGCCACGCACGAGCCACTGTTTGGCAGAGGCATCCTCAAGTCCAACGGCGAGGCTTGGGCCCACCAGAGG
AAGATCATTGCGCCCGAGTTCTTTCTCGACAAGGTCAAGGGAATGGTGGATCTGATGGTAGATTCTGCACAAACACTGCT
CGAGTCATGGGAAGCGAGGGTCGACAAGAGTGGCGGCACTCTAGACATCAAGATTGACGACGACATAAGAGCCTACTCCG
CAGATGTCATCTCCAGGACATGCTTCGGAAGCAGCTACGTCAAAGGAAAGAAGATCTTCTTGAAGCTCAGAGAGCTGCAG
AAGGCCGTGTCCAAGCCAAACGTGCTAGCTGAAATGACCGGCCTAAGGTTCTTTCCTACCAAGAAGAACAGGCAGGCGTG
GGGGCTTCACAAACAAGTGCACAGACTGATACTAGAGATCGTCAAGGAAAGCGGAGAGGACAAGAATTTACTGCGTGCGA
TACTTCACAGCGCAAGCAGCAGCAAGCTGGGGCTCCGCGAGGCAGAGAACTTTATAGTGGACAACTGCAAGAGCATATAT
TTTGCAGGATACGAGAGCACAGCTGTGACAGCTGCCTGGTGCCTAATGCTCCTTGGCCTGCACCCAGAATGGCAGGACCG
GGTCCGGCAAGAGGTCCTGGACGTCTGCGGGGGCCGTCCACTAGACTCCCAATCACTTCAGAACATGAAGAACCTGACGA
TGGTGATTCAGGAAACCCTGAGGCTGTACCCAGCAGGCGCCTTTGTGTCAAGGATGGCCCTTCAGGAACTGAAGCTGGGG
GGTGTGCACATACCGAAAGGCGTCAACATCTACATCCCTGTCTCCACAATGCACCTTGACCCCAAGCTGTGGGGTCCTGA
TGCCAAGGAGTTCAACCCGGCACGCTTCTCCGACGCTCGACCCCAGCTGCACTCTTACTTGCCGTTTGGCGCCGGCGCTC
GGACCTGCCTCGGCCAAGGGTTCGCCACGGCGGAGCTCAAGATACTCATATCTCTCATCATCTCCAACTTTGCGCTCAAG
CTCTCGCCGCTCTATCAGCATTCCCCAGCGCTGAAACTCATAGTGGAGCCGGAGTTCGGCGTCGACCTCACCTTAACCAA
AGTGCACACTGCTTCTACTACTACTACATACTAG
>TaGA13ox-D2_cds
ATGGGGGTGGCGCCGGCGGTGGGCGTGGTGGCGAGCCTGTGCTGCGTGGGGGCCTGCGCCCTGGCGCTCTACCTCTACCG
CATCCTCTGGCTGGCGCCGGRGACGGTCCGCCGCGCGCTGAGGAGGCAGGGGGYCCGCGGGCCGCCGCCGTCCTYCCCCT
ACGGCAACCTCGCCGACATGAGGCAGGCCGCGGCTGCAGCCAAACGGACGCGCGGCGCCGGCGACGTCGTGCACGACTAC
CGCTCCGCCGTGTTTCCCTTCTACGAGAAGTGGAGGAACGAGTACGGCCCGGTGTTCACCTACTCCGTGGGCAACATGGT
GTTCCTGCACGCCAGCGACCCGGCCGTGGTCCGCGACGTGTGCCTCTCCGTCTCGCCCGACGAGCTCGGCAAGAGCTCCT
ACATGAAGGTCACGCACCACCCGCTCTTCGGCGACGGCATCCTCAAGTCCAACGGCGACGCCTGGGCACGCCAGCGCAAG
CTCATCGCCCCCGAGTTCTTCCCCGACAAGGTCAAGGGTATGGTGGATCTGATGGTGGACTCGGCGCGGGCGCTGGTGTG
TTCATGGGAAGCCAGGGTGGCCAGGACCGACGGCGGCGCCATGGAGCTTACGGTCGACGACGACTTCAGGACCTACTCCG
GGGACGTCATCTCCCGGACCTGCTTCGGGAGCAGCTACGTCAAGGGCAAGAGGATCTTCGCCATGATCAGGGAGCTGCAG
AAGACGGTGTCCAGGCCGAACCTGCTCGCCGAGATGACCGGGCTCAGGTTCCTGCCCACGAGGAGCAACAGGGAGGCGTG
GCGGCTCAACCGGCGCGTGCGGCGGCKCATACTGGACGTCGTGAGGGAGAGCGGCGAGGCGGACGGCGGGAACAACCTGC
TCAACGCCATGCTCCGCAGCGGCCAGGCCGAGGCGGGCGTCGGCGTCGCGGCGGCCGAGGACTTCGTGGTCGACAACTGC
AAGAACATATACTTCGCCGGGTACGAGACCACGGCCGTGACGGCGGCCTGGTGCATGATGCTCCTGGCGCTCCACCCGGA
GTGGCAGCGCCGGGKGAGGGACGAGGCACGGGAGGCCCTCGCCGGCGGCGGCGCGCTGGACCTCTCGTCGCTCCAGAGAA
TGAAGCAGCTGACGATGGTGATCCAGGAGACGCTGCGGCTGTACCCGGCGGGCTCGGKGGTGTCGCGGCAGGCGCTGCGG
GAGCTCACCCTCGGCGGCGTCCGCGTGCCCAAGGGCGTCAACATCTACGTGCCGGTGTCCACGGTGCACCTGGACGCGGA
GCTCTGGGGCTCCCACGCGCGGGAGTTCGATCCGGAGCGGTTCGCGGCGCGGCCGCAGCTGCACTCGTACCTGCCGTTCG
GCGCTGGGGCGCGCACCTGTCTCGGCCAGGGCTTCGCCATGGCCGAGCTCAAGGTGCTGCTCTCGTTCCTGCTCTTCAGG
TTCGAGGCGGCTCTGTCGTCAGACTACCTACACTCGCCGGTGCTCAGGCTCACCGTGGAGCCGGAGCACGGCGTGCGGCT
CGTGCTGAGGAGCGTCCGCCCCAACGGCGAGTCTTAG
>TaGA20ox-A1_cds
ATGGTGCGGCCGGTGTTCGACGCGGCGGTGCTGAGCGGGCGGTCGGACATCCCCTCGCAGTTCATCTGGCCCGAGGGCGA
GAGCCCGACCCCGGACGCCGCCGAGGAGCTGCACGTGCCCCTCATCAACATCGGCGGCATGCTCTCCGGCGACGCCGCTG
CGGCGGCCGAGGTGACGCGCCTCGTGGGCGAGGCCTGCGAGCGGCACGGCTTCTTCCAGGTCGTCAACCACGGCATCGAC
GCCGAGCTGCTGGCGGACGCGCACCGCTGCGTGGACAACTTCTTCACCATGCCCCTCCCGGAGAAGCAGCGCGCCCTGCG
CCGCCCCGGCGAGTCCTGCGGCTACGCCAGCAGCTTCACCGGCCGGTTCGCCTCCAAGCTGCCGTGGAAGGAGACCCTCT
CCTTCCGGTCCTGCCCGTCCGACCCCGCCCTCGTCGTCGACTACATCGTCGCCACCCTCGGCGAGGACCACCGCCGCCTC
GGGGAGGTGTACGCGCGCTACTGCTCGGAGATGAGCCGTCTGTCGCTGGAGATCATGGAGGTGCTCGGGGAGAGCCTCGG
GGTCGGCCGTGCCCACTACCGGCGCTTCTTCGAGGGCAACGACTCCATCATGCGCCTCAACTACTACCCGCCGTGCCAGC
GGCCGTTGGAGACGCTGGGCACGGGCCCGCATTGCGACCCGACGTCGCTGACCATCCTCCACCAGGACAACGTCGGCGGC
CTGCAGGTGCACACGGAGGGCCGGTGGCGGTCCATCCGACCCCGCGCCGACGCCTTCGTCGTCAACATCGGCGACACCTT
CATGGCGCTCTCGAACGGGAGGTACAAGAGCTGCCTCCACCGCGCAGTCGTGAACAGCAGGGTCCCCAGGAAGTCGCTGG
CCTTCTTCCTCTGCCCGGAGATGGACAAGGTGGTGGCGCCGCCGGGGACGCTGGTGGACGCCTCCAACCCGCGCGCCTAC
CCGGACTTCACGTGGCGGTCGCTGCTGGACTTCACGCAGAAGCACTACCGGGCGGACATGAAGACCCTCGAGGTCTTCTC
CTCGTGGATCGTCCAGCAGCAGCAGGGCCAGCTCGCCCTCCAGCCAGCCATGACATGA
>TaGA20ox-A4_cds
ATGGAAGTCGCTCGGAGTCCTCACCTCCCATGCGTTCCCGTGGACGCGAACGCGACAGACAGCAACAGTGCCACCGACGT
CCTCGACCTCTGGCGGCAGCAAAAACAAATCCCGGCTCCCTTCGTCTGGCCCCACGCGGACGCACGGCCGTCGTCGATGT
TGGAGCTGGACGTGCCTGTGGTCGACATAGGCGCAGCTCTGCACAGCGCCGCCGGGATGGGCCGTGCCGCGGCGCAGGTC
GCCGAGGCGTGCGCGAGCCACGGCTTCTTCCAGGTGACCGGGCACGGCGTGGACCTCGCGCTGGCCCGCGCCGCGCTCGA
CGGCGCGGCGGACTTCTTCCGCCTGCCGCTCGCCACCAAGCAGCGCGTCCGCCGCTCCCCGGGGACCGTGGAAGGGTACG
CCTCCGCCCACGCCGACCGCTTCGCCGCCAAGCTTCCCTGGAAGGAGACTCTCTCCTTCAGCCACAACCACGACGATGTC
GGCGCCCGCGGCAACAGCCACGTCGTCGTGGACTACTTCACCTCCGCCCTAGGCGACGACTTCAAGCACCTAGGGGAGGT
GTACCAGGAGTACTGCGAGGCGATGGAGGAGGCGTCGCTGGCGATAATGGAGGTGCTGGGGGTGAGCCTGGGGCTGGGGA
GAGGGTACTACAGGGACTACTTCGCCGACGGCAGCTCCACCATGAGGTGCAACAACTACCCGCGGTGCCCGGAGCCAGAC
CGGACGCTGGGCACGGGGCCGCACTGCGACCCGTCGGCGCTCACCATCCTGCTGCAGGACGGCGATGTGGACGGGCTCCA
GGTGCTCGTCGACGGCGCATGGCGCTTCGTGCGGCCCAAGACCGGCGAGCTCGTGGTAAACATCGGCGACACCTTCATGG
CGCTGTCGAACGGGCGGTACAAGAGCTGCCTCCACCGCGCGGTGGTGCACCGGGAGAAGGAGCGCCGGTCGCTAGCCTAC
TTCCTCTCGCCGCGGGAGGACCGGGTGGTGCGCCCGCCGCCGTCGCCGGCGCCGGCGCCGCGGCTCTACCCGGACTTCAC
CTGGGCGGAGCTCATGCGCTTCACGCAGCGCCACTACCGCGCCGACTCTCGCACGCTCGACGCCTTCGCGCGCTGGCTTG
ACCCGCCGAGCTTCTCCGCCGCGCCCTTGCCGCACGGCCCGGCCCAGGCCCAAGGGACTGTCTAG
>TaGA20ox-B1_cds
ATGGTGCAGCCGGTGTTCGACGCGGCGGTGCTGAGCGGCCGGGCGGACATCCCGTCGCAGTTCATCTGGCCCGAGGGCGA
GAGCCCGACCCCGGACGCCGCCGAGGAGCTGCACGTCCCGCTCATCGACATCGGCGGCATGCTCTCCGGCGACGCCGCCG
CGGCCGCCGAGGTGACGCGCCTCGTGGGCGAGGCCTGCGAGCGGCACGGCTTCTTCCAGGTCGTCAACCACGGCATCGAC
GCCGAGCTGCTGGCGGACGCGCACCGCTGCGTGGACGCCTTCTTCACCATGCCCCTCCCGGAGAAGCAGCGCGCGCTGCG
CCGCCCCGGCGAGTCCTGCGGCTACGCCAGCAGCTTCACCGGCCGGTTCGCCTCCAAGCTGCCCTGGAAGGAGACGCTGT
CCTTCCGCTCCTGCCCCTCCGACCCCGCCCTCGTCGTCGACTACATCGTCGCCACCCTCGGCGAGGACCACCGCCGCCTC
GGGGAGGTGTACGCCCGGTACTGCTCGGAGATGAGCCGGCTGTCGCTGGAGATCATGGAGGTGCTCGGGGAGAGCCTGGG
CGTCGGCCGCGCACACTACCGGCGCTTCTTCGAGGGCAACGACTCCATCATGCGCCTCAACTACTACCCGCCGTGCCAGC
GGCCGATGGAGACGCTGGGGACGGGCCCGCATTGCGACCCGACGTCGCTGACCATCCTCCACCAGGACAACGTCGGCGGG
CTGCAGGTGCACACGGAGGGCCGGTGGCGTTCCATCCGGCCGCGGGCCGACGCCTTCGTCGTCAACATCGGCGACACCTT
CATGGCGCTCTCAAACGGGCGGTACAAGAGTTGTCTCCACCGCGCTGTCGTGAACAGCAAGGTCCCGAGGAAGTCGCTGG
CCTTCTTCCTGTGCCCGGAGATGGACAAGGTGGTGGCGCCGCCGGGGACGCTGGTGGACGCCGCCAACCCGCGCGCCTAC
CCGGACTTCACGTGGCGGTCGCTGCTCGACTTCACGCAGAAGCACTACCGCGCCGACATGAAGACCCTCGAGGTGTTCTC
CTCCTGGATCGTCCAGCAGCAGCAGGGCCAGCTCGCCCTCCAGCCCCAGCCCGCCAGGACATGA
>TaGA20ox-B2_cds
ATGGACACCAGCCCCACGACTCCCCTGCTCCTCCAGCCTCCCGCTCCCAGCATTGACCCGTTCGCCGCCAAGGCGGCCGT
CAACAAGAACGGCGGCGCGGCTACCGCGGTGTACGACCTCCGGAGGGAGCCGAAGATCCCTGCCCCGTTCGTGTGGCCGC
ACGCCGAGGTGCGCCCCACCACGGCCGAGGAGCTGGCCATGCCGGTGGTGGACGTGAGCGTGCTGCGCAATGGCGACGCC
GCGGGGCTCCGCCGCGCCGTGGCGCAGGTGGCCGCGGCGTGCGCCACGCACGGGTTCTTCCAGGTGTCCGGGCACGGCGT
GGACGACACCCTGGCGCGCGCGGCGCTGGACGGCGCGTGTGGCTTCTTCCGGCTGCCGCTGGCCGAGAAGCAGCGCGCGC
GCCGCATCCCGGGGACCGTGTCCGGGTACACGAGCGCGCACGCCGACCGGTTCGCCTCCAAGCTCCCCTGGAAGGAGACC
CTCTCCTTCGGCTTCCACGACCGCGCCGGCGCCGCGCCCGTCGTGGTGGACTACTTCACCAGCACCCTCGGGCCGGACTA
CGAGCCAATGGGGAGGGTGTACCAGGAGTACTGCGGGAAGATGAAGGAGCTGTCGCTGACGATCATGGAGCTGCTGGAGC
TGAGCCTGGGCGTGGAGAAGCGCGGGTACTACCGGGAGTTCTTCGCGGACAGCAGCTCCATCATGCGGTGCAACTACTAC
CCGCCGTGCCCGGAGCCGGAGCGCACGCTGGGCACGGGCCCGCACTGCGACCCCACGGCGCTCACCATCCTGCTGCAGGA
CGACGTGGGCGGGCTGGAGGTCCTCGTCGACGGCGACTGGCGCCCCGTCCGCCCCGTCCCCGGCGCCATGGTCATCAACA
TCGGCGACACCTTCATGGCTCTGTCGAACGGGCGGTACAAGAGCTGCCTGCACCGCGCGGTGGTGAACCGGCGGCAGGAG
CGGCGGTCGCTGGCCTTCTTCCTGTGCCCGCGCGAGGCCCGCGTGGTGCGGCCGCCGCCGGGGCTGAGGAGCCCGCGGCA
GTACCCGGACTTCACCTGGGCCGACCTCATGCGCTTCACGCAGCGCCACTACCGCGCCGACACGCGCACCCTCGACGCCT
TCACCCAGTGGTTCTCCTCCTCCTCCTCCTCCTCCTCCTCCTCGGCCCAGGAGGCGGCCTGA
>TaGA20ox-B3_cds
ATGGCCACTCTCGTGTTCGACGCGGCGGTCCTGAGCCGGAAGGACGACATCCCGCCGCAGTTCGTCTGGCCAGCCGACGA
GGCCCCGTCCGTCGACGGCGTGGAGGAGATCGCCGTCCCCGTCGTCGACATCGCCGGGTTCCTGGCTGGCGACGGCAGCG
CTGGCGCCGGCCCTGGCCTCCGTGACCTCGCCGCGGCGTGCGAGAAGCACGGGTTCTTCCAGGTCGTGAACCACGGCGTG
GATCCAGCGCTGCTCGCCAAGGCGTACCAGTGCTGCGACGCCTTCTACGCGCTGCCGCTCGCCGAGAAGCAGCGCGCGCA
GCGCCGCCTCGGCGAGAACCACGGGTACGCCGGCAGCTTCGTGGGGCGGTTCGGCAGCAAGCTCCCCTGGAAGGAGACCA
TGTCCTTCAACTGCTCCGCCGCGCCGGAGGGCGCCCGCAAGGTCGTCGACTACTTCGTCGGCGTGCTCGGCGAGGAGTAC
CGTGACATGGGAGAGGTGTGGCAGGAGTACTGCGACGAGATGACACGCCTGGCGCTGGACGTCACGGACGTCCTGGCGGC
GTGCCTGGGCCTCCGCCACGGCGCGCTGCGCGGCTTCTTCGCCGGCGACGACTCCCTGATGCGGCTGAACCACTACCCGC
CGTGCCAGCAGCCTCACCTGACGCTGGGCACGGGCCCGCACCACGACCCGACGTCGCTGACGCTGCTCCACCAGGACGAC
GTCGGCGGGCTGGAGGTGTTCACCGGCGGCGCGTGGCGCGCCGTGCGGCCCCGGAGCGACGCCTTCGTCGTCAACATCGA
CGACACCTTCTCCGCGCTCACCAACGGGCGCCACATCAGCTGCCTCCACCGCGCCGTCGTCAACAGCAGCCTGGCCCGCA
GGTCGCTCACCTTCTTCCTCAACCCGCAGCTGGACCGCCTTGTTGCGCCGCCGGCCGAGCTGCTCGCCGTCGACGGCCGC
CCGCGCGTGTACCCGGACTTCACTTGGCGTGAATTCCTCGAGTTCACGCAGAAGCACTACCGCTCTGACTGGAGGACCCT
GGATGCATTCGCCTCGTGGATCAATCAGGGCCGCAAAGGCTAG
>TaGA20ox-B4_cds
ATGGAAGTTGCTCGGAGTCCTCACCTCCCATACGTTCCCGGGGACGCGAACGCGACAGACAGCAAGAATGCCACCGACGT
CCTCGACCTCTGGCGGCAGCAGAAACAAATCCCGGCTCCCTTCGTCTGGCCCAACGCCGACGCACGGCCGTCGTCGATGT
TGGAGCTGGACGTGCCTGTGGTCGACATAGGCGCAGCTCTGCACAGCGCCGCCGGGATGGGCCGTGCCGCGGCGCAGGTC
GCCGAGGCGTGCGCGAGCCACGGCTTCTTCCAGGTGACAGGACACGGCGTGGACCCTGCGCTGGCCCGCGCCGCGCTCGA
CGGCGCGGCGGACTTCTTCCGACTGCCGCTCGCCACTAAGCAGGGCGCCCGCCGCTCCCCGGGGACCGTGGAAGGGTACG
CCTCCGCCCACGCCGACCGCTTCGCCGCCAAGCTTCCCTGGAAGGAGACTCTCTCCTTCAGCCACAACCACGACGACGTC
GGCGCCCGCGGCGACAGCCACGTCGTGGTGGACTACTTCACCTCCGCCCTAGGCGGCGACTTCAAGCACCTAGGGGAGGT
GTACCAGGAGTACTGTGAGGCGATGGAGGACGCGTCGCTGGCGATAATGGAGGTGCTGGGGGTGAGCCTGGGGCTAGGGA
GAGGGTACTACAGGGACTTCTTCGCCGACGGCAGCTCCATCATGAGGTGCAACTACTACCCGCGGTGCCCGGAGCCGGAC
CGGACGCTGGGGACAGGGCCGCACTGCGACCCGTCGGCGCTCACCATCCTGCTGCAGGACGGCGAGGTGGACGGGCTCCA
GGTGCTCGTCGACGGCGCATGGCGCTTCGTGCGGCCCAAGACCGGCGAGCTCGTGGTAAACATCGGCGACACCTTCATGG
CGCTGTCCAACGGGCGGTACAAGAGCTGCCTCCACCGCGCGGTGGTGCACCGGGAGAAGGAGCGCCGTTCGCTGGCCTAC
TTCCTCTCCCCGCGGGAGGACCGGGTGGTGCGCCCGCCGCCGTCGCCGGCGCCGGCGCCGCGGCTCTACCCGGACTTCAC
CTGGGCGGAGCTCATGCGCTTCACGCAGCGCCACTACCGCGCCGACTCTCGCACGCTCGACGCCTTCGCGCGCTGGCTTG
ACCCGCCGAGCTTCTCCGCCGCGCCCTTGCCGCACGGCCCGGCCCAGGCCCAAGGGACTGTCTAG
>TaGA20ox-D1_cds
ATGGTGCAGCCGGTGTTCGACGCGGCGGTGCTGAGCGGCCGGGCGGACATCCCGTCGCAGTTCATCTGGCCCGAGGGCGA
GAGCCCGACCCCGGACGCCGCCGAGGAGCTGCACGTCCCGCTCATCGACATCGGCGGCATGCTCTCCGGCGACCCCGCCG
CGGCCGCCGAGGTGACGCGCCTCGTGGGCGAGGCCTGCGAGCGGCACGGCTTCTTCCAGGTCGTGAACCACGGTATCGAC
GCCGAGCTGCTGGCCGACGCGCACCGCTGCGTGGACAACTTCTTCACGATGCCCCTCCCGGAGAAGCAGCGCGCGCTGCG
CCACCCCGGCGAGTCGTGCGGCTACGCCAGCAGCTTCACCGGCCGGTTCGCGTCCAAGCTGCCGTGGAAGGAGACCCTGT
CCTTCCGCTCCTGCCCCTCCGACCCCGCCCTCGTCGTCGACTACATCGTCGCCACCCTCGGCGAGGACCACCGCCGCCTC
GGGGAGGTGTACGCTCGGTACTGCTCGGAGATGAGCCGTCTGTCGCTGGAGATCATGGAGGTGCTCGGGGAGAGCCTGGG
CGTCGGCCGCGCCCACTACCGGCGCTTCTTCGAGGGCAACGACTCCATCATGCGCCTCAACTACTACCCGCCGTGCCAGC
GGCCGTTGGAGACGCTGGGCACGGGCCCGCATTGCGACCCGACGTCCCTGACCATCCTCCACCAGGACAACGTCGGCGGC
CTGCAGGTGCACACGGAGGGCCGGTGGCGCTCCATCCGACCCCGCGCCGACGCCTTCGTGGTCAACATCGGCGACACCTT
CATGGCGCTGTCTAACGGACGGTACAAGAGCTGCCTCCACAGAGCGGTGGTGAACAGCCGGGTCCCGAGGAAGTCGCTGG
CCTTCTTCCTGTGCCCGGAGATGGACAAGGTGGTGGCGCCGCCGGGGACGCTGGTGGACGCCGCCAACCCGCGCGCCTAC
CCGGACTTCACGTGGCGGTCGCTGCTGGACTTCACGCAGAAGCACTACCGGGCCGACATGAAGACCCTCGAGGTCTTCTC
CTCCTGGATCGTCCAGCAGCAGCAGCCCCAGCCCGCCAGGACATGA
>TaGA20ox-D2_cds
ATGGACACCAGCCCTGCAACTCCCCTGCTCCTCCAGCCTCCTGCTCCCAGCATTGACCCGTTCGCCGCCAAGGCGGCCGT
CAACAAGGGCGGCGGCGCGGCAACCGCGGTGTACGACCTCCGGAGGGAGCCGAAGATCCCCGCCCCGTTCGTGTGGCCGC
ACGCCGAGGTGCGCCCCACCACGGCCCAGGAGCTGGCCGTGCCGGTGGTGGACGTGGGCGTGCTGCGCAATGGCGACGCC
GCGGGGCTCCGCCGCGCCGTGGCGCAGGTGGCCGCGGCGTGCGCCACGCACGGGTTCTTCCAGGTGTCCGGGCACGGCGT
GGACGAGGCCCTGGCGCGCGCGGCGCTGGACGGCGCGAGCGGCTTCTTCCGGCTGCCGCTGGCCGAGAAGCAGCGCGCGC
GGCGCGTCCCGGGGACCGTGTCCGGGTACACGAGCGCGCACGCCGACCGGTTCGCCTCCAAGCTCCCCTGGAAGGAGACC
CTCTCCTTCGGCTTCCACGACCGCGCCGGCGCCGCGCCCGTCGTGGTGGACTACTTCACCAGCACCCTCGGGCCGGACTA
CGAGCCAATGGGGAGGGTGTACCAGGAGTACTGCGGGAAGATGAAGGAGCTGTCGCTGAGGATCATGGAGCTGCTGGAGC
TGAGCCAGGGCGTGGAGAAGCGCGGGTACTACCGGGAGTTCTTCGCGGACAGCAGCTCCATCATGCGGTGCAACTACTAC
CCGCCGTGCCCGGAGCCGGAGCGCACGCTGGGCACGGGCCCGCACTGCGACCCCACGGCGCTCACCATCCTACTGCAGGA
CGACGTGGGCGGGCTGGAGGTCCTCGTCGACGGCGACTGGCGCCCCGTCCGCCCCGTCCCCGGCGCCATGGTCATCAACA
TCGGCGACACCTTCATGGCGCTGTCGAACGGGCGGTACAAGAGCTGCCTGCACCGCGCGGTGGTGAACCGGCGGCAGGAG
CGGCGGTCGCTGGCCTTCTTCCTGTGCCCGCGCGAGGACCGCGTGGTGCGGCCGCCGCCGGGCCTGAGGAGCCCGCGGCG
GTACCCGGACTTCACCTGGGCTGACCTCATGCGCTTCACGCAGCGCCACTACCGCGCCGACACGCGCACCCTCGACGCCT
TCACCCAGTGGTTCTCCTCCTCCTCCTCCTCGGCCCAGGAGGCGGCCTGA
>TaGA20ox-D3_cds
ATGGCCACTCTCGTGTTCGACGCGGCGGTCCGGAGCCGGAAGGACGACATCCCGCCGCAGTTCGTCTGGCCAGCTGACGA
GGCCCCGTCCGTCGACGGCGTGGAGGAGATCGTCGTCCCTGTCGTTGACCTCGCCGGGTTCCTGGCGGGTGACGGCAGCG
CTGACGCTGGCGGCCTCCGTGACCTCGCCGCAGCGTGCGAGAAGCACGGGTTCTTCCAGGTCGTGAACCACGGCGTGGAC
CCGGCGCTGCTCGCCAAGGCGTACCGGTGCTGCGACGCCTTCTACGCGATGCCCCTCGCCGAGAAGCAGCGCGCGCAGCG
GCGCCTCGGCGAGAACCACGGGTACGCCGGCAGCTTCGTGGGGCGGTTCGGCAGCAAGCTCCCCTGGAAGGAGACCATGT
CCTTCAACTGCTCCGCCGCGCCGGAGGGCGCCCGCAAGGTCGTCGACTACTTCGTCGGCGTCCTCGGCGAGGAGTTCCGT
TACATGGGAGAGGTGTGGCAGGAGTACTGCGACGAGATGACACGCCTGGCGCTGGACGTCACAGACGTCCTGGCGGCGTG
CCTGGGCCTCGGCCGCGGCTCGCTGCGCGGCTTCTTCGCCGGCGACGACTCCCTGATGCGGCTGAACCGCTACCCGCCGT
GCCAGCAGCCTCACCTGACGCTGGGCACGGGCCCGCACCACGACCCGGCGTCGCTGACGCTGCTCCACCAGGACGACGTC
GGCGGGCTGGAGGTGTTCACCGGCGGCGCGTGGCGTGCCGTGCGGCCCCGGAGCGACGCCTTCGTGGTCAACATCGGCGA
CACCTTCTCCGCGCTCACCAACGGGCGCCACATCAGCTGCCTCCACCGCGCCGTCGTCAACAGCAGCCTGGCCCGCAGGT
CGCTGACCTTCTTCCTCAACCCGCAGCTGGACCGCCCCGTCGCGCCGCCGACCGAGCTGCTCGCCATTGACGGCCGCCCG
CGCGCGTACCCAGGCTTCACTTGGCGTGAATTCCTCGAGTTCACGCAGAAGCACTACCGCTCTGACTGGAGGACCCTGGA
TGCCTTCGCCGCTTGGATCAATCAGGGCCGCAAAGGCTAG
>TaGA20ox-D4_cds
ATGGAAGTTGCTCGGAGTCCTCACCTCCCATGCGTTCCCGTGGACGCGAACGCGACAGACAGCAACAGTGCCACCGACGT
CCTCGACCTCTGGCGGCAGCAAAAACAAATCCCGGCTCCCTTCGTCTGGCCCAACGCCGACGCACGGCCGTCGTCGATGT
TGGAGCTGGACGTGCCTGTGGTCGACATAGGCGCAGCTCTGCACAGCGCCGCCGGGATGGGCCGTGCCGCGGCGCAGGTC
GCCGAGGCGTGCGCGAGCCACGGCTTCTTCCAGGTGACAGGGCACGGCGTGGACCCTGCGCTGGCCCGCGCCGCGCTCGA
CGGCGCGGCGGACTTCTTCCGACTGCCGCTCGCCACTAAGCAGGGCGCCCGCCGCTCCCCGGGGACCGTGGAAGGGTACG
CCTCCGCCCACGCCGACCGCTTCGCCGCCAAGCTTCCCTGGAAGGAGACTCTCTCCTTCAGCCACAACCACGACGACGTC
GGCGCCCGCGGCAACAGCCACGTCGTCGTGGACTACTTCACCTCCGCCCTAGGCGACGACTTCAAGCACCTAGGGGAGGT
GTACCAGGAGTACTGTGAGGCGATGGAGGAGGCGTCGCTGGCGATAATGGAGGTGCTGGGGATGAGCCTGGGGCTGGGGA
GAGGGTACTACAGGGACTACTTCGCCGACGGCAGCTCCATCATGAGGTGCAACTACTACCCGCGGTGCCCGGAGCCGGAC
CGGACGCTGGGCACGGGGCCGCACTGCGACCCGTCGGCGCTGACCATCCTGCTGCAGGACGGCGACGTGGACGGGCTCCA
GGTGCTCGTCGACGGCGCATGGCGCTTCGTGCGGCCAAAGACCGGCGAGCTCGTGGTAAACATCGGCGACACCTTCATGG
CGCTGTCCAACGGGCGGTACAAGAGCTGCCTCCACCGCGCGGTGGTGCACCGGGAGAAAGAGCGCCGGTCGCTGGCCTAC
TTCCTCGCCCCGCGGGAGGACCGGGTGGTGCGCCCGCCACCGTCGCCGGCGCCGGCGCCGCGGCTCTACCCGGACTTCAC
CTGGGCGGAGCTCATGCGCTTCACGCAGCGCCACTACCGCGCCGACGCCCGCACGCTCGACGCCTTCGCGCGCTGGCTCG
ACCCGCCCACCTGCTCCGCCACGCCCTTGTCGCACGGCCCGGCCCAGGCCCAAGGGACTGTCTAG
>TaGID1-A1_cds
ATGGCCGGCAGCGACGAGGTCAACCGCAACGAGTGCAAGACGGTGGTGCCGCTCCACACATGGGTGCTCATCTCCAACTT
CAAGGTGTCGTACCACATGCTGCGCCGCCCCGACGGCACCTTCGAGCGCGACCTCGCCGAGTACATGGACCGCCGGGTGC
CCGCCAACCCCAGGCCGGTGGAGGGCGTCTCCTCCTTCGACCACGTCATCGACCACTCCGTCGGCCTCGAGGCGCGCATC
TACCGCGCCGTCGCCGGCAACGCCGCCGCGGCCGCCGAGGGCGCCGCCGCGCTCACCCTGCCCATCCTCGAGTTCCTCGG
CGGGGCGACGTCCCCGGAGCCGCTCCCGGTGATCATCTTCTTCCACGGCGGCAGCTTCGCGCACTCGGCGTCCAGCACCA
CCATCTACGACAACCTCTGCCGCHAGTTCGTGAAGCTGAGCAAGGGCGTGGTGGTGTCCGTCAACTACCGGCGCGCCCCG
GAGCACCGGTACCCGTGCGCGTACGACGACGGGTGGGCCGCGCTCAAGTGGGCGCAGGCCCAGCCGTTCCTGCGGAGCGG
GAGCGACGCGCGGCTCCGGGTGTTCCTCGCCGGCGACAGCTCCGGCGGCAACATCGCGCACCACGTGGCCGTGCGCGCCG
CGGAGGAGGGGATCAAGATACACGGCAACATCCTGCTCAACGCCATGTTCGGCGGCGTGGAGCGCACCGAGTCGGAGCGG
CGCCTCGACGGCAAGTACTTCGTCACGCTCCAGGACAGGGACTGGTACTGGAAGGCGTACCTGCCGGAGGACGCGGACCG
GGACCACCCGGCGTGCAACCCGTTCGGGCCGAACGGGCGGCGGCTCAGGGGCCTGCCGTTCGCCAAGAGCCTCATCATCG
TGTCCGGGCTGGACCTCACCTGCGACCGGCAGCTGGGCTACGCGGAGGGCCTCCGGGAGGACGGGCACGACGTGAAGCTG
GTGCACCGCGAGAAGGCCACCATCGGCTTCTACCTGCTGTCCAACACGAACCACTACCACGAGGTGATGGAGGAGATCGC
CGAGTTCGTCCGAGCTAACCTCCTGTAG
>TaGID1-B1_cds
ATGGCCGGCAGCGACGAGGTCAACCGCAACGAGTGCAAGACGGTGGTGCCGCTCCACACATGGGTGCTCATCTCCAACTT
CAAGGTGTCGTACCACATGCTCCGCCGCCCCGACGGCACCTTCGAGCGCGACCTCGCCGAGTACATGGACCGCCGGGTGC
CCGCCAACCCCAGGCCGGTCGAGGGCGTCTCCTCCTTCGACCACTTCATCGACTTGTCCGTCGGCCTCGAGGCGCGCATC
TACCGCGCCGTCGCCGGCAACGCAGCGGGCGCCGCCGAGGGCGCCGCCGCGCTCACCCTGCCCATCCTCGAGTTCCTCGG
CGGGGCGCCGTCCCCGGACCCGCTCCCGGTGATCATCTTCTTCCACGGCGGCAGCTTCGCGCACTCGGCGTCCAGCACAA
CCATCTACGACAACCTCTGCCGCCAGTTGGTGAAGCTGAGCAAGGGCGTGGTGGTGTCCGTCAACTACCGACGCGCCCCG
GAGCACCGGTACCCGTGCGCGTACGACGACGGGTGGRCCGCGCTCAAGTGGGCCCAGGCCCAGCCGTTCCTGCGGAGCGG
CGAGGACGCGCAGCTCCGCGTGTTCCTCGCCGGCGACAGCTCCGGCGGCAACATCGCGCACCACGTGGCCGTCCGCGCCG
CGGAGGAGGGGATCAAGATACACGGCAACATCCTGCTCAACGCCATGTTCGGCGGCAACGAGCGCACCGAGTCGGAGCGG
CGCCTGGACGGCAAGTACTTCGTCACGCTCCAGGACAGGGACTGGTACTGGAAGGCGTACCTGCCGGAGGACGCGGACCG
GGACCACCCGGCGTGCAACCCGTTCGGGCCGAACGGGCGGCGGCTCAAGGGCCTGCCGTTCGCCAAGAGCCTCATCATCG
TGTCGGGGCTGGACCTCACCTGCGACCGGCAGCTGGGCTACGCGGAGGGCCTCCGGGAGGACGGCCACGACGTGAAGCTG
GTGCACCGCGAGAAGGCCACCATCGGCTTCTACCTGCTGTCCAACACGGACCACTACCACGAGGTGATGGAGGAGATCGC
CGAGTTCGTCCGAGCTAACCTCCTGTAGTACATACACCAGCCCAGTCGTCGTGGATAAGCCCGCCGTCCGTCCCGACACA
ATCAAATACGAACGTAC
>TaGID1-D1_cds
ATGGCCGGCAGCGACGAGGTCAACCGCAACGCGTGCAAGCGGTGGTGCCGCTCCACACATGGGTGCTCATCTCCAACTTC
AAGGTGTCGTACCACATGCTCCGCCGCCCCGACGGCACCTTCGAGCGCGACCTCGCCGAGTACATGGACCGCCGGGTGCC
CGCCAACCCGAAGCCGGTCGAGGGCGTCTCCTCCTTCGACCACGTCATCGACCCGTCCGTCGGCCTCGAGGCGCGCCTCT
ACCGCGCCGTCSCCGGCMRCGCCSSSGCCGCCGAGGGCGCCGCCGCGCTCACCCTGCCCATCCTCGAGTTCCTCGGCGGG
GCGCCGTCCCCGGACCCGCTCCCGGTGATCATCTTCTTCCACGGCGGCAGCTTCGCGCACTCGGCGTCCAGCACCACCAT
CTACGACAACCTCTGCCGCCAGTTCGTGAAGCTGAGCAAGGGCGTGGTGGTGTCCGTCAACTACCGGCGCGCCCCGGAGC
ACCGGTACCCGTGCGCGTACGACGACGGGTGGGCCGCGCTCAAGTGGGCCCAAGCCCAGCCGTTCCTGCGGAGCGGCGAG
GGCGCGCGGCTCCGCGTGTTCCTCGCCGGCGACAGCTCCGGCGGCAACATCGCGCACCACGTGGCCGTTCGCGCCGCGGA
GGAGGGGATCAAGATACACGGCAACATCCTGCTCAACGCCATGTTCGGCGGCAACGAGCGCACCGAGTCGGAGCGGCGCC
TGGACGGCAAGTACTTCGTCACGCTCCAGGACAGGGACTGGTACTGGAAGGCGTACCTGCCGGAGGACGCGGACCGGGAC
CACCCGGCGTGCAACCCGTTCGGGCCGAACGGGCGGCGGCTCAAGGGCCTGCCCTTCGCCAAGAGCCTCATCATCGTGTC
GGGGCTGGACCTCACCTGCGACCGGCAGCTGGGCTACGCCGAGGGCCTCCGGGAGGACGGCCACGACGTGAAGCTGGTGC
ACCGCGAGAAGGCCACCATCGGCTTCTACCTGCTGTCCAACACGGACCACTACCACGAGGTGATGGAGGAGATCGCCGAG
TTCGTCCGAGCTAACCTCCTGTAG
>TaGID2-A1_cds
ATGAAGTGCCCTTCCGATTCCTCGGCTGGCCGTGATCCCTGCGCTCCTCCTCCCGCTTCTGCCGGTGGCGGCTCCAGCGA
GCCAGCCAAGAAGCGGCAGCGGACCTCGAGCTCGAGCCAGGCTGAGGCATCCTCGTCCTCACAGCCTCCACCACAGCAGC
CGGGGGACGCGAGAGAGGTGCCGGGTCTGGGGGACGACGTGATATGCGAGGTGCTGCGGCGGGTGGAGGCGCGAACGCTG
GCCGCCGCGGCGTGCGTGAGCCGGGGCTGGCGGACCCTCGCGCAGGACGAGCGGCTGTGGGAGGCGCCGTGCGTGAGGGA
GTGGGCCGGCCTCGGCTTCTCGGAACAGCTGCTCCGCGACGTCGTGCTCTCTTTCGGCGGCTTCCGCCGCCTGCACGCCG
TCTCCATCCGGGCCCGACGGCGGTTCGGCGTTGGCTGCGGGAACTGGCACGGCGTGCGGACGCCGGGACAGGGGAGGAGG
AGGGGGGCTCCGTGGACCGACGACGAGCACAGGTGA
>TaGID2-B1_cds
ATGAAGCGCCCTTCCGGTTCCTCGGCTGGTCGTGATCCCCGGGCTCCTCCTCCCGCTTCTGGCGGTGGCGGCTCCAGCGA
GCCAGCCAAGAAGCGGCAGCGGACCTCGAGCTCGAGCCAGGCCGAGGCATCCTCCTCGTCCTCACAGCCTCCACCGGCGC
CGCCGGGGGACGCGAGAGCGGTGCCGGATCTGGGGGAGGACGTGATGTTCGAGGTGCTGCGGCGGGCGGAGGCGCGGACG
CTGGCCGCCGCGGCGTGCGTGAGCCGGGGCTGGCGGGTCCTCGCGCAGGACGAGCGGCTGTGGGAGGCGCCGTGCGTGAG
GGAGTGGACCGGCCTCGGCTTCTCGGAACAGCTGCTCCGCGCCGTCGTGCTCCCGCTCGGCGGCTTCCGCCGCCTGCACG
CCGTCTCCGTCCAGGCCCGACGGCGGTTCGGCGTTGGCTGCGGGAATTGGCACGGCGTGCGGACGCCGGGACAGGGGAGG
AGGAGGGGGGTGCCGTGGACCGAGCACGAGCACAGGTGA
>TaGID2_D1_cds
ATGAAGTGCCCTTCCGATTCCTCGGCTGGTCGTGATCCCTGGGCTCCTCCTCCCGCTTCTGGCGGTGGCGGCTCCAGCGA
GCCAGCCAAGAAGCGGCAGCGGACCTCGAGCTCGAGCCAGGCTGAGGCATCCTCCTCGTCCTCACAGCCTCCGCCGCAGC
AGCCGGGGGACGCGAGAGAGGTGCCGGATCTGGGGGAGGACGTGATGTTCGAGGTGCTGCGGCGGGTGGAGCCGCGGACG
CTGGCTGCCGCGGCGTGCGTCAGCCAGGGCTGGCGGGTCCTCGCGCAGGACGAGAGGCTGTGGGAGGCGCCGTGCGTGAG
GGAGTGGACCGGCCTCGGCTTCTCGGAACAGCTGCTCCGCGCCGTCGTGCTCCCGTTCGGCGGCTTCCGCCGCCTGCACG
CCGTCTCCATCCAGGCCCGACGGCGGTTCGGCGTTGGCTGCGGGAACTGGCACGGCGTGCGGACGCCGGAACGGGGGAGG
AGGAGGGGGGTGCCGTGGACCGAGCACGAGCACAGGTGA


>TaGA1ox-B1_protein
MPTPSKLNKDPHNHYFDLGAARQVPETHAWEGLHEHPVVDGGVGAGEDAVPVVDMQDPHAAEAVARASEQWGAFLLQGHG
VPRELLARVEAGIAGMFALPKTDKMRAARQGGDPYGYGLPHIALYFSKTMWSEGYSLSPTNLRPELRKIWPDAGHDYSQF
CGVMEEFHKEMRALADKLMELFLVALGLTGPQIAGVEAEHKLTETMSETIHLNWYPKCPDPKRALGMKAHTDSGFFALLM
QSQVPGLHLFRHGPPADRWVEVPAVPGALVVNIGDLFQILTNGRFRSVYHRAVVNRDRERISLAYFLGPAANAKVGPLKE
VVGGGRPAYRALTWPEYIIVRKEAFANGGADLEFTKGGTALEMVSINPDDDDGMDDQGDISS
>TaGA2ox-A1_protein
MVVPSTTSARQETATMLLPPPCPGGGAIPTVDMSAPRGRGALSRQVARACTEQGFFRAVNHGVPPAGPAARLDAATSAFF
ALAAHDKQRAGPPSPLGYGCRSIGFNGDVGELEYLLLHANPAAVAHRASSIDTNDPSRFSSVVNEYVEAVKQLACDILDL
LGEGLGLEDPRLFSKLITETDSDSLLRINHYPPSCTVHKLDHDDQCKLKGVARTKAGSGGNPAAGGRIGFGEHSDPQLLS
LLRANDVDGLQVLLPDINGKDTWIQVPADSSAYFVNVGDLLQALTNGRLVSVRHRVIASACRPRLSTIYFAAPPLHARIS
ALPEMVTADSPPRYRSFTWAEYKTAMYSLRLSHSRLELFHVDDDESGNGSKGK
>TaGA2ox-A4_protein
MVVLAKPAALEQIALLRTPEAWESFSGVPAVDLSGPGAAADVVRACERYGFFSVVNHGVPAGMVDRLEAEAVRFFASSQA
DKDASGPADPFGYGSKRIGRNGDMGWVEYLLLAIERDALSKASPAPTSALRDAINDYVGAMRGLARTVLEMVAEGLGVSP
RGALADMVTGDAASDQVFRVNHYPPCPLLQGLPPNCSVTGFGEHTDPQLVSILHSNGTPGLQVALHDGRWVSVPPNRDAF
FVNVGDSLQVLTNGRLRSVRHRVVAGNGLKSRVSMIYFGGPPLAQRIAPLPQLLAGTQSLPLYRDFTWGEYKKAAYRSRL
GDNRLAPFEAPPVATPHADRHRS
>TaGA2ox-A6_protein
MPAFAEPAIDPPLADSYRALLRTDQLRRGGIAPALSPAVPESVAVLERDLPMIDLKRLTSGDAGERKACADAMARAASEW
GFFQVINHGVGRELLEEMRREQARLFRLPFDTKEKAGLLNGSYRWGNPTATSLRHLSWSEAFHVPLASISREDCDYGKLS
SLRAVMQEVADAMSRVADTVAAALAEDLGHDAWGGEPAFPAGCDGTTCFLRLNRYPACPFAPDTFGLVPHTDSDFLTILC
QDQVGGLQLMKDSRWVAVKPRPDALIVNIGDLFQAWSNNRYKSVEHKVVANAKAERLSVAYFLCPSYDSLVGTCGEPSPY
RPFTFGEYRRKVQDDVKRTGKKIGLPNFLKQSPVDAMNHSLCT
>TaGA2ox-A8_protein
MVAITVPISVEAIPLVKCAHAAAAAVPSVDLSAPGAAAAVADACRGVGFFRVTNHGVPAALADALEERAAAFFALPHKDK
LEASARPLGYGSKSIGCNGDVGWLEYILLSVGSGSVAAASLPASLRAALEEYTDAVREVGARVLELMADGLGVAEEHRGV
LRRMVAPDEADEMVRVNHYPPCPCPLAAGQRGVTGFGEHTDPQIISVLRSNRIGGLQIMLPDGRWVPVAPDPDSLFVNVG
DSLQVLTNGRFQSVKHRVVAPAEGQQSRLSVIYFGGPAPAQRIAPLPELMREGERSLYRDFTWAEYKKAAYKSRLGDHRL
GPFELPAAKETNSSDHHCSSNAVQPPARAPPHVATVY
>TaGA2ox-A9_protein
MPAFAESTAEPPLADSYYALLRGGNKADECASAPPPGCQAPPVSECELPMIDVGCLTACGGGTEERAACAAAIASAAAEW
GFFQVVNHGVKQELLEAMRREQVRLFRLPFEAKATAGLLNDSYRWGSPTATSPRQLSWSEAFHVPLAGISGSPCSYGELT
SIRDVTQEVANAMSKLANTLARVLASSLGHTAGQRFPEGCDERTCFLRLNRYPPCPFSPDAFGLVPHTDSDFLTVLCQDQ
VGGLQLMKGSQWVAVKPIPGALIVNIGDLFQAWSNNRYKSVEHKVVTNATTERYSVAYFLCPSYDSPIGACEEPSPYRTF
TFGEYRRRVQEDVKKMGKKIGLPNFLL
>TaGA2ox-A10_protein
MVVLAKGELEQIALPAVHKTAPPLADVPEVDLSVAGSGSDGRAAAARAVALACEEHGFFKVTGHGVPAELLTRVENAAAA
FFALSQRDKEAAMSAATPGSPFGYASKRIGNNGDLGWVEYLLLGVSAATSGPLSVPEGVVPSASLCSFRDLLNEYTVAVR
RMTCQALELMAEGLGMDDRDAFTRLVLHKESDSMLRVNHYPPRPELKLLQQQQQHGGGGRVTGFGEHTDPQIISVLRSNA
TSGLEIALRDGAWVSVPPDQTSFFVNVGDALQVLTNGRFRSVRHRVMVNSVRPRVSVIFFGGPSPRETLAPLPQLVGEGG
RSRYREFTWREYKASAYRTKLAANRLCHFETTS
>TaGA2ox-A11_protein
MLAFAEGTSCTTTDPPLADSYRALLCRGELEGVGAASAHAVESLAMLERDLPIIDLERLASRDSRESKACADAMARAASE
WGFFQVVNHGVGRDLLEEMRREQAKLFRLPFRTKDKAGLLNGSYRWGNPTATSLGQLSWSESFHVPLPSISREDCDYGKL
NSLRGVMQVVADAMSRVAYTVAGTLAENLGHEAGGGEPVFPAGCDGTTCFLRLNRYPACPFAADFFGMVPHTDSDFLTIL
CQDQVGGLQLIKDSHWVAVKPRADALIVNVGDLFQAWSNNRYKSVEHKVVANSKAERFSIAYFMCPLSDSPVGTYGEPSP
YKPFTFEEYRRSVRDDVERTGKKIGLPNFLKRSTVHGLDDDIMDLSS
>TaGA2ox-B1_protein
MVVPSTTPARQETVTTLLPPPCPGGGAIPTVDMSAPHGRGALSRQVARACAEQGFFRAVNHGVPPAGPAARLDAATSAFF
ALAAHDKQRAGPPSPLGYGCRSIGFNGDFGELEYLLLHANPAAVAHRASSIDTNDPSRFSSVVNEYVEAVKQLACDILDL
LGEGLGLEDPRLFSKLITETDSDSLLRINHYPPSCTVHKLDHDDQCKLKGVARTKAGNGGNPAAGGRIGFGEHSDPQLLS
LLRANDVDGLQVLLPDINGKDVWIQVPADSSAYFVNVGDLLQALTNGRLVSVRHRVITSACRPRLSTIYFAAPPLHARIS
ALPEMVTAGSPPRYRSFTWAEYKTAMYSLRLSHSRLDLFHVDDDESGNGSKGK
>TaGA2ox-B2_protein
MVASSAAPASSSAAPACRGMAPAGIPTIDMSAPAGRAELSGQMVEAFAERGFFKAVNHGVPPRVSARLDAASAAFFARPA
HEKQEAGPPDPLGYGSRSIGSHGDVGELEYLILHTDPEVVARKARAIDRDDPSRFSEAVNVYVQAVRHLACQILDLLGEG
LGLRDPASLSRLVTTTDSDSLVRINNYPPSAASDGGVKAASSVGFGEHSDPQILSVLRANDVDGLQVLLPDGRGEDAWVQ
VPADPAAFFINVGDLLQALTNGKLVSIRHRVMASTSKPRLSAIYFAAPALHECISALPETVTAAAPRRYRPFTWAEYKKT
MYTLRLSHNRLDLFKVILVGDVGEGAGEDRSRI
>TaGA2ox-B3_protein
MVVLASTPAVDHIPLLRSPDPGDYFSGMPVVDLSSPGAPRAIADACERFGFFKLVNHGVPADTMDRLESEAVRFFSLPQA
DKDRSGPAYPFGYGSKRIGLNGDMGWLEYLLLAVESASLSGACTVPSCALFRAALNEYIAAVRKVAVRVMEAMAEGLGIA
PVDALSAMVTAGGSDQVFRVNHYPPCHALQGLGCSATGFGEHTDPQLISVLRSNGTSGLQIALQNGQWVSVPSDRDAFFV
NVGDSLQVLTNGRFKSVKHRVVANSLKSRVSMIYFGGPAMTQRIAPLPQLLGAGEQSLYKDFTWGEYKKAAYNSRLGDNR
LAQFHR
>TaGA2ox-B4_protein
MVVLAKPAALEQITLLRTPEPWESFSGIPAVDLSGPDAAADVVRACERFGFFSVVNHGVPAGVVDRLEAEAVRFFASSQA
EKDASGPADPFGYGSKRIGRNGDMGWVEYLLLAIERDALSKASPAPTSALRDAINAYVGAMRGLARTVLEMVAEGLGVSP
RGALADMVTGDVASDQVFRLNHYPPCPLLQGLPPNCSVTGFGEHTDPQLVSILHSNGTPGLQVALHDGRWVSVPPNRDAF
FVNVGDSLQVLTNGRLRSVRHRVVAGNGLKSRVSMIYFGGPPLAQRIAPLPQLLAGTPLYREFTWGEYKKAAYRSRLGDN
RLAPFETPLVAMAHADHHRS
>TaGA2ox-B6_protein
MPAFAEPAIDPPLADSYRALLRSDQLHRGGIAPALSPAVLESVAVLERDLPMIDLKRLTSGDAWERKACADAMACAASEW
GFFQVINHGVGRELLEEMRREQARLFRLPFDTKEKAGLLNGSYRWGNPTATSLRHLSWSEAFHVPLASISREDCDYGKLS
SLRGVMQEVADAMSHVADTVAAALAEDLGHDAGGGEPAFPAGCDGTTCFLRLNRYPACPFAPDTFGLVPHTDSDFLTILC
QDQVGGLQLMKDSRWVAVKPRPDALIVNIGDLFQAWSNNRYKSVEHKVVANPKAERLSVAYFLCPSYDSPVSTCGEPSAY
RPFTFGEYRRKVQDDVKRTGKKIGLPNFLKQSPVDGMNHTLCS
>TaGA2ox-B7_protein
MVVLAKGELEQIALPAAQPPLAHVRAIDLSAAPGPGRAAAARALVSACEEQGFFKVTGHGVPPELVRAAEAAAAEFFALP
QAEKEAAAGRPLGYGSKRIGVSGDLGWIEYVMLGVTPAGALPAASFTSWTLPCAGAAVASLSEPPCPLRDLLEEYAAAVR
RMACGVLELMAEGLGVAPADALSRLVSDAESDSMVRVNHYPPRPELQGRLLTGFGEHTDPQVISVLRSNGTSGLEICARD
GSWTAVPPDADSFFVNVGDALQVLTNGRFRSVRHRVVVSSERPRVSTIFFGGPPFGERLAPLRQLLGDGGRSRYREFTWK
EYKSSTHKGRLATDRLCSFEN
>TaGA2ox-B10_protein
MVVLAKGELEQIALPAVHKTAPPLANMPEVDLAVAGSGSDGRAAAGRAVAAACEEHGFFKVTGHRVPAELLARVENAAAA
FFALSQRDKEAAMSAATPGSPFGYASKRIGNNGDLGWVEYLLLGVTASTGGPLSVPEGVVPSASLCSFRDLLNEYTVAVR
RMTCQVLELMAEGLRMEDRDAFTRLVLHKESDSMLRVNHYPPRPELKLLQQQHGGGGRVTGFGEHTDPQIISVLRSNATS
GLEIALRDGAWVSVPPDQTSFFVNVGDALQVLTNGRFRSVRHRVMVNSVRPRVSVIFFGGPAPRETLAPLRQLVGEGGRS
RYREFTWREYKASAYRTKLAANRLGHFETTS
>TaGA2ox-B11_protein
MLAFAKRTSCTTTDPPLADSYRALLCRGKLEGGGAASAHAVESLAMLERDLPIIDLKRLASRDARESKACAEAMARAASE
WGFFQVVNHGVGRELLEEMRREQARLFRLPFGTKDKAGLLNGSYRWGNPTATSLGQLSWFESFHVPLPSISREDCDRGKL
STLRGVMQEVADAMSQVAGTVAGMLAENLGHEAGGESAFPAGCDGTTCFLRLNRYPACPFAADSFGMVPHTDSDFLTILC
QDQVGGLQLIKDSRWVAVKPHADALIVNVGDLFQAWSNNRYKSVEHKVVANSKAERFSVAYFLCPSSDSSVGTCGEPSPY
KPFTFGEYRRSVQDDVKRTGKKIGLPNFLKRSTVHGLDDDTMDLSS
>TaGA2ox-B12_protein
MPASGEGGTTSDPPLVDSYRTLLRKGGGDGFVPALAAESLAVLECDLPMIDLERLMMGDARERGVCMDAMASAASEWGFF
QVINHGVGQELLEEMRREQARLFHQPFNIKEKAGLLNGSYRWGTPTATSLRQLSWSEAFHVPLASISGEDDCGHAELSSL
RGVMQEVAAAMSRVADTVAGTLAKNLGHESTFPAAAGCDGTTCFLRLNRYPACPFAADTLGMVPHTDSDFLTVLCQDQVG
GLEIMKDSHWVAVKPHAHALMVNVGDLFQAWSNNRYKSVEHRVVANSKAERFSVAYFMCPPCDSPVGTCAEPSPYKPFTF
GEYRRKVQEDVTRTGKKIGLSNFLKGSTFDGLAE
>TaGA2ox-B13_protein
MAAFDENGTTDPPLADSYRKLLRRDELGGALARESLAVLERDLPMIDLKRLTSGDARERDVCADAMASAASEWGFFQVIN
HGVGRELLEEMRREQAMLFHQPFDTKEKAGLLNGSYRWGNATATSLRQLSWSEAFHVPLASISEEDAKLSSLRGMMQEVA
DAMSRVAETVAGTLAKNLGQAGSTFPAAAGCDGTTCFLRLNRYPACPFAPDTFGMMPHTDSDFLTVLCQDQVGGLEIMKD
SHWVAVKPHADALLVNVGDLFQAWSNNIYKSVEHKVLANSKAERFSIAYFMCPSHDSLIGTCGGPSPYRPFTFEEYRRKV
QDDVRRTGKKIGLPNFLKRSTIS
>TaGA2ox-D1_protein
MVVPSTTPARQETATMLLPPPSAGGGAIPTVDMSAPRGRGALSRQVARACAEQGFFRAVNHGVPPAGPPARLDAATSAFF
ALAAHDKQRAGPPNPLGYGCRSIGFNGDVGELEYLLLHANPAAVAHRASSIDTNDPSRFSSVVNEYVEAVKQLACDILDL
LGEGLGLEDPRLFSKLITETDSDSLLRINHYPPSCTVHKLDHDDQCKLKGVARTKAGSGGNPAAGGRIGFGEHSDPQLLS
LLRANDVDGLQVLLPDINGKDTWIQVPADSSAYFINVGDLLQALTNGRLVSVRHRVIASACRPRLSTIYFAAPPLHARIS
ALPEMVTAGSPPRYRSFTWAEYKTAMYSLRLSHSRLDLFHVDDDESGNGSKGK
>TaGA2ox-D2_protein
MVASSAAPASSSAAAPACRDMAPAGIPTIDMSAPAGRAELSRQMVEAFAERGFFKAVNHGVPPRVSARLDAASAAFFARP
AEEKQQAGPPDPLGYGSRSIGSHGDVGELEYLILHTDPDVVARKARAIDRDDPSRFSEAVNEYVQAVRHLACQILDLLGE
GLGLRDPASISRLVTTTDSDSLVRINNYPPSATGDGGVKAASAVGFGEHSDPQILSVLRANDVDGLQVLLPDGRGEDAWV
QVPADPAAFFINVGDLLQALTNGKLVSIRHRVMASTSKPRLSAIYFAAPALHESISALPETVTADAPRRYRPFTWAEYKK
TMYTLRLSHNRLDLFKVVGEGGGDSGEDKSRI
>TaGA2ox-D3_protein
MVVLASTPAVDHIPLLRSPDPGDYFSGMPVVDLSSPGAPRAIADACERFGFFKLVNHGVPADTMDRLESEAVRFFSLPQA
DKDRSGPAYPFGYGSKRIGLNGDMGWLEYLLLAVDSASLSGACAVPSCALFRAALNEYIAAVRKVAVRVMEAMAEGLGIA
AVDALSGMVTAEGSDQVFRVNHYPPCHALQGLGCSATGFGEHTDPQLISVLRSNGTSGLQIALQNGQWVSVPSDRDAFFV
NVGDSLQVLTNGRFKSVKHRVVANSLKSRVSMIYFGGPAMTQRIAPLPQLLGAGEQSLYKDFTWGEYKKAAYNSRLGDNR
LAQFHR
>TaGA2ox-D4(5BL)_protein
MVVLAKPAALEQITLLRPPEPWESFSGVPAVDLSGPDAAADVVRACERFGFFSVVNHGVPAGVVDRLEAEAVRFFASSQA
EKDASGPADPFGYGSKRIGRNGDMGWVEYLLLAIERDTLSKASPAPSTALRDAINAYVGAMRGLARTVLEMVAEGLGVSP
RGALADMVTGDVASDQVFRVNHYPPCPLLQGLPPNCSVTGFGEHTDPQLVSILHSNGTPGLQVALHDGRWVSVPPNRDAF
FVNVGDSLQVLTNGRLRSVRHRVVAGNGLKSRVSMIYFGGPPLAQRIAPLPQLLAGTQSLPLYRDFTWGEYKKAAYRSRL
GDNRLAPFEAPPVATPDADRHRS
>TaGA2ox-D6_protein
MPAFAEPAIDPPLADSYRALLRSDQLRRGGIAPAPASESVAVLERALPMIDLKRLTSGDAGERKACADAMATAASEWGFF
QVINHDVGRELLEEMRREQARLFRLPFDTKEKAGLLNGSYRWGNPTATSLRHLSWSEAFHVPLASISREDCDYGKLSSLR
GVMQEVADAMSRVADTVAAVLAEDLGHDAGGGEPAFPAGCDGTTCFLRLNRYPACPFAPDTFGLVPHTDSDFLTILCQDQ
VGGLQLMKDSRWVAVKPRSDALIVNIGDLFQAWSNNRYKSVEHKVVANAKAERLSVAYFLCPSYDSPVGTCGEPSPYRPF
TFGEYRRKVQDDVKRTGKKIGLPNFLKQSPVDAMNHGLCF
>TaGA2ox-D7_protein
MVVLAKGELEQIALPAAQPPLAHVREVDLSAAPGPGRAAAARALVSACEEQGFFKVTGHGVPPELVRAAEAAAAEFFALP
QAEKEAAAGRPLGYDSKRIGVSGDLGWIEYLMLGVTPAGALPAASFASWTLPCAGAAVASLSEPPCPLRDLLEEYAAAVR
RMACGVLELMAEGLGIAPADALSRLVADAESDSMLRVNHYPPRPELQGRLLTGFGEHTDPQVISVLRSNGTSGLEICARD
GSWAAVPPDPDSFFVNVADALQVLTNGRFRSVRHRVVVSSERPRVSMIFFGGPPFGQRLAPLRQLLGDGGRSRYREFTWK
EYKSSTHKGRLATDRLCSFEN
>TaGA2ox-D8(5BL)_protein
MVGITVPMSMDKIPLVKCANAAAAAAVPTVDLSAPGAAAAVEQACRSVGIFRAINHGVPTALTDALEAGAAAFFALPHKK
KLEASANPLGYGSKSIGRNGDVGWLEYILLSVGSGPVAAASLPPSLRAALEEYTDAVREVGARVLELMAEGLGLAEENRG
VLRRVVASDEADDIVRVNHYPPWPCPLAAGQRGRGVTGFGEHTDPQVISLLRSNRTAGLQIMLPDGRWVPVAPDPDSLFV
NVGDSLRVLTNGRFRSVKHRVVAPAEGQQSRLSVIYFGGPAPTQRIAPLPELMREGEQSLYREFTWAEYKKAAYKSRLGD
NRLGPFELFPSAAQDCSSNAVQPPAPAPPHVAPVH
>TaGA2ox-D9_protein
MPAFAESTAEPPLADSYYALLRGGNKADECASAPPPGCQAPPVSECELPMIDVGCLTACGGGTEERAACAAAIASAAAEW
GFFQVVNHGVKQELLEAMRREQVRLFRLPFEAKATAGLLNDSYRWGSPTATSPRQLSWSEAFHVPLAGISGTPCSYGELA
SIRDVTQEVANAMSKLANTLARVLAESLGHTAGQRFPKGCDERTCFLRLNRYPPCPFSPDAFGLVPHTDSDFLTVLCQDQ
VGGLQLMKGSRWVAVKPIPGALIVNIGDLFQAWSNNRYKSVEHKVVTNATTERYSVAYFLCPSYDSPIGACEEPSPYRTF
TFGEYRRRVQEDVKKTGKKIGLPNFLL
>TaGA2ox-D10_protein
MVVLAKGELEQIALPAVHKTAPPLADVPEVDLAVAGRGSEGRAAAARAVAAACEEHGFFKVTGHGVPAELLARVENAAAA
FFALSQRDKEAAMSAATPGSPFGYASKRIGNNGDLGWVEYLLLGVTAATGGPLSVPEGVVPSASLCSFRDLLNEYTEVVR
RMTCQVLELMAEGLGMDDRDAFTRLVLHKESDSMLRVNHYPPRPELKLLQQHGGGGRVTGFGEHTDPQIISVLRSNATSG
LEIALRDGAWVSVPPDHTSFFVNVGDALQVLTNGRFRSVRHRVMVNSARPRVSVIFFGGPPPRETLAPLPQLVGEGGRSR
YREFTWREYKASAYRTKLAANRLCHFETTS
>TaGA2ox-D11_protein
MLAFAEGTSCTTTDPPLADSYRALLCRGELEGGGAAPAHALESLAMLERDLPIIDLKHLTSRDARESKACADAMARAASE
WGFFQVVNHGVGRELLEEMRREQTRLSRLPFGTKDKAGLLNGSYRWGNPTATSLGQLSWSESFHVPLPSISREDCDYGKL
STLRGVMQEVADAMLRVADTVAGTLAENLGHEAGGSESAFPAGCDGTTCFLRLNRYPACPFAADSLGMVPHTDSDFLTIL
CQDQVGGLQLIKDSRWVAVKPHADALIVNVGDLFQAWSNNRYKSVEHKVVANSKAERFSVAYFLCPSSDSSVGTCGEPSP
YKPFTFGEYRRSVHDDVERTGKKIGLPNFLKRSTVHGLDDDTMDLSS
>TaGA3ox-A3_protein
MSAPSQLSKDPHNDYFDFGAARQVPETHTWEGLYEHPLVDGGVGAAEDAVPVVDLRDPHAAEAVARASEQWGTFLLEGHG
IPSELLARVEARIASVFALPASEKMRAARQDGQSHGYGLPPIASYFPKTTWSEGYTLSPANLRAELRKIWPDAGGDYRHF
CDVMEEFHRQMLAVVDKLTVLFLAALGVASVEAGRKIVETMSETVTMHINWYPKCPDPKRTLGLAIHTDSGFFTFLMQSH
VSGLQLFRHEPDRWVGVPPGALIVNIGDLFQILTNGRFRSTYHRAVVNRESTRVSVAYHLGPPADAKVAPLREAVGGGKP
AYRTVTWREYFLVRKEAFTTGGSALQMVSLSPGDHDDDGDGADQISEISS
>TaGA3ox-B2_protein
MPTPAHLSKDPHYFDFRAARRVPETHAWPGLHDHPVVDGSGAGGDPDAVPVVDMRDPFAAEAVGLAAQDWGAFLLVGHGV
PLDLLARVEAAIAGMFALPASEKMRAVRRPGDSCGYGSPPISSFFSKCMWSEGYTFSPANLRSDLRKLWPKAGHDYRHFC
AVMEEFHREMRALADKLLELFLVALGLTGEQVAAVESEQKIAETMTATMHLNWYPKCPDPKRALGLIAHTDSGFFTFVLQ
SLVPGLQLFRHGPDRWVTVPAVPGAMVVNVGDLFQILTNGRFHSVYHRAVVNRESDRISLGYFLGPPAHVKVAPLREALA
GTPAAYRAVTWPEYMGVRKKAFTTGASALKMVAISTDDAANDTDDLILS
>TaGA3ox-B3_protein
MSAPSQLSKDPRNNYFDFGAARQVPETHMWEGLYEHPVVDGGVRAGEDAVPVVDMQDPRAAEAVARASEQWGVFLLEGHG
IPSELLARVEAGIAGMFALPTPEKMRAERQDGEPYGYGLPHIASYSSKATWSEGYTLSPASLRAELRRVWPDAGEDYRHF
CDVMEEFHRQMRAVADKLTVLFLAALGLAGEQIAAVEAERKIVETMSETVTMHLNWYPKCPDPKRALGMTTHTDSGFFTF
VMQSHVPGMQLFRRGPDRWVGVPPGALIVNIGDLFQILTNGRFRSAYHRAVVNRDNARVSVAYHLGPPADVKVAPLREAV
GAGKPAYRTVTWREYIVVRKEAFATGGSALEMVSLSPDDHDDEGDGADHISEIPS
>TaGA3ox-D2_protein
MPTPAHLSKDPRYFDFRAARRVPETHAWPGLHDHPVVDGSGAGGGPDAVPVVDMRDPCAAEAVALAAQDWGAFLLEGHGV
PLELLARVEAAIAGMFALPASEKMRAVRRPGDSCGYGSPPISSFFSKCMWSEGYTFSPANLRSDLRKLWPKAGHDYRHFC
AVMEEFHREMRALADKLLELFLVALGLTGEQVAAVESEQKIAETMTATMHLNWYPKCPDPKRALGLIAHTDSGFFTFVLQ
SLVPGLQLFRHGPDRWVTVPAVPGAMVVNVGDLFQILTNGRFHSVYHRAVVNRDSDRISLGYFLGPPAHVKVAPLREALA
GTPAAYRAVTWPEYMGVRKKAFTTGASALKMVAISTDNDAANHTDDLISS
>TaGA13ox-A1_protein
MIEVGMATKVVLSLCCVGACSLALYLYYTVWVVPQRLLAGFRRQGIGGPRPSFPYGNIADMREAVAAAKSAPRAGGRIVH
DYRPAVLPFYEKWRKEHGPVFTYSMGNVVFLHVSRADVVRDINLGVSLDLGKSSYLKATHEPLFGRGILKSNGEAWAHQR
KIIAPEFFLDKVKGMVDLMVDSAQTLLESWEARVDKSGGTVDIKIDDDIRAYSADVISRTCFGSSYVKGKKIFLKLRELQ
KAVSKPNVLAEMTGLRFFPTKKNRQAWGLHKQVHRLILEIVKESGEDKNLLRAILHSASSSKVGLREAENFIVDNCKSIY
FAGYESTAVTAAWCLMLLGLHPEWQDRVRQEVLDVCGGRPLDSQSLQKMKNLTMVIQETLRLYPAGAFVSRMALQELKLG
GVHIPKGVNIYIPVSTMHLDPKLWGPDAKEFNPARFSDARPQLHSYLPFGAGARTCLGQGFATAELKILISLIISKFALK
LSPLYHHSPALKLIVEPEFGVDLTLTKVQTASTTTTY
>TaGA13ox-A2_protein
MGVAPAVGVAASLCCVGACALALYLYRILWLAPERVRRALRRQGIRGPPPSFPYGNLADMRQAAAAAKRTRDAGDVVHDY
RSAVFPFYEKWRNEYGPVFTYSVGNMVFLHASDPAVVRDVCLSVSPDELGKSSYMKVTHHPLFGDGILKSNGDAWARQRK
LIAPEFFPEKVKGMVDLMVDSARALVRSWEARVAGTDGGVLELTVDDDLRAYSGDVISRTCFGSSYVKGKRIFAMIRELQ
KTVSRPNLLAEMTGFRFLPTRSNSEAWRLNRRVRRLILDVVRESGEADGGNNLLNAMLRSGQAEAGVGVAAAEDFVVDNC
KNIYFAGYETTAVTAAWCMMLLALHPEWQRRVRDEAREALAGGAAPDLSSLQKMKQLTMVIHETLRLYPAGSVVSRQALR
ELTLGGVRVPGGVNIYVPVSTVHLDAELWGSDAREFDPERFAARPQLHSYLPFGAGARTCLGQGFAMAELKVLLSLLLFR
FEAALSPDYLHSPVLRLTVEPEHGVRLVLRSVRPDGSS
>TaGA13ox-B1_protein
MMEVGMAMAMKVLLSLCCVGACSLALYLYHTVWVVPQRLLAGFRRQGIGGPRPSFPYGNIADMREAVAAGKSAPRAGGRI
VHDYRPAVLPFYEKWRKEHGPVFTYSMGNAVFLHVSRADVVRDINLCVSLDLGKSSYLKATHEPLFGRGILKSNGEACAH
QRKIIAPEFFLDKVKGMVDLMVDSAQTLVESWEARVDKSGGTLDIKIDDDIRAYSADVISRTCFGSSYVKGKKIFLKLRE
LQKAVSKPNVLAEMTGLRFFPTKKNRQAWGLHKQVHRLILEIVKESGEDKNLLRAILHSASSNKVGLREAENFIVDNCKS
IYFAGYESTAVTAAWCLMLLGLHPEWQDRVRQEVLHVCGGRPLDSQSLHKMKNLTMVIQETLRLYPAGAFVSRMALEELK
LGGVHIPKGVNIYIPVSTMHLDPKLWGPDAKEFNPARFSHARPQLHSYLPFGAGARTCLGQGFATAELKILISLIISKVC
AQPLAALSPFPSTASSTTTY
>TaGA13ox-B2_protein
MGVATAVGVAASLCCVGACALALYLYRILWLAPERVRRALRRQGVRGPPPSFPYGNLADMRQAAAAAKRTRGAGDVVHDY
RSAVFPFYEKWRNEYGPVFTYSVGNMVFLHASDPAVVRDVCLSVSPDELGKSTYMKVTHHPLFGDGILKSNGDAWARQRK
LIAPEFFPDKIKGMVDLMVDSARALVRSWEARVAESDGGALELTVDDDFRTYSGDVISRTCFGSSYVKGKRIFAMIRELQ
KTVSSPNLLAEMTGLRFLPTRSNREAWRLNRRVRRLILDVVRESGEADGGSNLLNAMLRSGQAEAGVGVAAAEDFVVDNC
KSIYFAGYETTAVTAAWCMMLLALHPEWQRRVRDEATEALAGGAAALDLSSLQRMKQLTMVIQETLRLYPAGSVVSRQAL
RELALGGVRVPGGVNIYVPVSTVHLDAELWGSDAREFHPERFAARPQLHS?LPFGAGARTCLGQGFAMAELKVLLSLLLV
GFEVALSPDYLHSPVLRLTVEPEHGMRLVLRNVRPNGEP
>TaGA13ox-D1_protein
MMEVGMAMKVVLSLCCVGACSLAIYLYYTVWVVPQRLLAGFRRQGIGGPRPSFPYGNIADMREAVAAAKSAPRAGGRIVH
DYRPAVLPFYDKWRKEHGPVFTYSMGNVVFLHVSRPDVVRDINLCVSLDLGKSSYLKATHEPLFGRGILKSNGEAWAHQR
KIIAPEFFLDKVKGMVDLMVDSAQTLLESWEARVDKSGGTLDIKIDDDIRAYSADVISRTCFGSSYVKGKKIFLKLRELQ
KAVSKPNVLAEMTGLRFFPTKKNRQAWGLHKQVHRLILEIVKESGEDKNLLRAILHSASSSKLGLREAENFIVDNCKSIY
FAGYESTAVTAAWCLMLLGLHPEWQDRVRQEVLDVCGGRPLDSQSLQNMKNLTMVIQETLRLYPAGAFVSRMALQELKLG
GVHIPKGVNIYIPVSTMHLDPKLWGPDAKEFNPARFSDARPQLHSYLPFGAGARTCLGQGFATAELKILISLIISNFALK
LSPLYQHSPALKLIVEPEFGVDLTLTKVHTASTTTTY
>TaGA13ox-D2_protein
MGVAPAVGVVASLCCVGACALALYLYRILWLAP?TVRRALRRQG?RGPPPS?PYGNLADMRQAAAAAKRTRGAGDVVHDY
RSAVFPFYEKWRNEYGPVFTYSVGNMVFLHASDPAVVRDVCLSVSPDELGKSSYMKVTHHPLFGDGILKSNGDAWARQRK
LIAPEFFPDKVKGMVDLMVDSARALVCSWEARVARTDGGAMELTVDDDFRTYSGDVISRTCFGSSYVKGKRIFAMIRELQ
KTVSRPNLLAEMTGLRFLPTRSNREAWRLNRRVRR?ILDVVRESGEADGGNNLLNAMLRSGQAEAGVGVAAAEDFVVDNC
KNIYFAGYETTAVTAAWCMMLLALHPEWQRR?RDEAREALAGGGALDLSSLQRMKQLTMVIQETLRLYPAGS?VSRQALR
ELTLGGVRVPKGVNIYVPVSTVHLDAELWGSHAREFDPERFAARPQLHSYLPFGAGARTCLGQGFAMAELKVLLSFLLFR
FEAALSSDYLHSPVLRLTVEPEHGVRLVLRSVRPNGES
>TaGA20ox-A1_protein
MVRPVFDAAVLSGRSDIPSQFIWPEGESPTPDAAEELHVPLINIGGMLSGDAAAAAEVTRLVGEACERHGFFQVVNHGID
AELLADAHRCVDNFFTMPLPEKQRALRRPGESCGYASSFTGRFASKLPWKETLSFRSCPSDPALVVDYIVATLGEDHRRL
GEVYARYCSEMSRLSLEIMEVLGESLGVGRAHYRRFFEGNDSIMRLNYYPPCQRPLETLGTGPHCDPTSLTILHQDNVGG
LQVHTEGRWRSIRPRADAFVVNIGDTFMALSNGRYKSCLHRAVVNSRVPRKSLAFFLCPEMDKVVAPPGTLVDASNPRAY
PDFTWRSLLDFTQKHYRADMKTLEVFSSWIVQQQQGQLALQPAMT
>TaGA20ox-A4_protein
MEVARSPHLPCVPVDANATDSNSATDVLDLWRQQKQIPAPFVWPHADARPSSMLELDVPVVDIGAALHSAAGMGRAAAQV
AEACASHGFFQVTGHGVDLALARAALDGAADFFRLPLATKQRVRRSPGTVEGYASAHADRFAAKLPWKETLSFSHNHDDV
GARGNSHVVVDYFTSALGDDFKHLGEVYQEYCEAMEEASLAIMEVLGVSLGLGRGYYRDYFADGSSTMRCNNYPRCPEPD
RTLGTGPHCDPSALTILLQDGDVDGLQVLVDGAWRFVRPKTGELVVNIGDTFMALSNGRYKSCLHRAVVHREKERRSLAY
FLSPREDRVVRPPPSPAPAPRLYPDFTWAELMRFTQRHYRADSRTLDAFARWLDPPSFSAAPLPHGPAQAQGTV
>TaGA20ox-B1_protein
MVQPVFDAAVLSGRADIPSQFIWPEGESPTPDAAEELHVPLIDIGGMLSGDAAAAAEVTRLVGEACERHGFFQVVNHGID
AELLADAHRCVDAFFTMPLPEKQRALRRPGESCGYASSFTGRFASKLPWKETLSFRSCPSDPALVVDYIVATLGEDHRRL
GEVYARYCSEMSRLSLEIMEVLGESLGVGRAHYRRFFEGNDSIMRLNYYPPCQRPMETLGTGPHCDPTSLTILHQDNVGG
LQVHTEGRWRSIRPRADAFVVNIGDTFMALSNGRYKSCLHRAVVNSKVPRKSLAFFLCPEMDKVVAPPGTLVDAANPRAY
PDFTWRSLLDFTQKHYRADMKTLEVFSSWIVQQQQGQLALQPQPART
>TaGA20ox-B2_protein
MDTSPTTPLLLQPPAPSIDPFAAKAAVNKNGGAATAVYDLRREPKIPAPFVWPHAEVRPTTAEELAMPVVDVSVLRNGDA
AGLRRAVAQVAAACATHGFFQVSGHGVDDTLARAALDGACGFFRLPLAEKQRARRIPGTVSGYTSAHADRFASKLPWKET
LSFGFHDRAGAAPVVVDYFTSTLGPDYEPMGRVYQEYCGKMKELSLTIMELLELSLGVEKRGYYREFFADSSSIMRCNYY
PPCPEPERTLGTGPHCDPTALTILLQDDVGGLEVLVDGDWRPVRPVPGAMVINIGDTFMALSNGRYKSCLHRAVVNRRQE
RRSLAFFLCPREARVVRPPPGLRSPRQYPDFTWADLMRFTQRHYRADTRTLDAFTQWFSSSSSSSSSSAQEAA
>TaGA20ox-B3_protein
MATLVFDAAVLSRKDDIPPQFVWPADEAPSVDGVEEIAVPVVDIAGFLAGDGSAGAGPGLRDLAAACEKHGFFQVVNHGV
DPALLAKAYQCCDAFYALPLAEKQRAQRRLGENHGYAGSFVGRFGSKLPWKETMSFNCSAAPEGARKVVDYFVGVLGEEY
RDMGEVWQEYCDEMTRLALDVTDVLAACLGLRHGALRGFFAGDDSLMRLNHYPPCQQPHLTLGTGPHHDPTSLTLLHQDD
VGGLEVFTGGAWRAVRPRSDAFVVNIDDTFSALTNGRHISCLHRAVVNSSLARRSLTFFLNPQLDRLVAPPAELLAVDGR
PRVYPDFTWREFLEFTQKHYRSDWRTLDAFASWINQGRKG
>TaGA20ox-B4_protein
MEVARSPHLPYVPGDANATDSKNATDVLDLWRQQKQIPAPFVWPNADARPSSMLELDVPVVDIGAALHSAAGMGRAAAQV
AEACASHGFFQVTGHGVDPALARAALDGAADFFRLPLATKQGARRSPGTVEGYASAHADRFAAKLPWKETLSFSHNHDDV
GARGDSHVVVDYFTSALGGDFKHLGEVYQEYCEAMEDASLAIMEVLGVSLGLGRGYYRDFFADGSSIMRCNYYPRCPEPD
RTLGTGPHCDPSALTILLQDGEVDGLQVLVDGAWRFVRPKTGELVVNIGDTFMALSNGRYKSCLHRAVVHREKERRSLAY
FLSPREDRVVRPPPSPAPAPRLYPDFTWAELMRFTQRHYRADSRTLDAFARWLDPPSFSAAPLPHGPAQAQGTV
>TaGA20ox-D1_protein
MVQPVFDAAVLSGRADIPSQFIWPEGESPTPDAAEELHVPLIDIGGMLSGDPAAAAEVTRLVGEACERHGFFQVVNHGID
AELLADAHRCVDNFFTMPLPEKQRALRHPGESCGYASSFTGRFASKLPWKETLSFRSCPSDPALVVDYIVATLGEDHRRL
GEVYARYCSEMSRLSLEIMEVLGESLGVGRAHYRRFFEGNDSIMRLNYYPPCQRPLETLGTGPHCDPTSLTILHQDNVGG
LQVHTEGRWRSIRPRADAFVVNIGDTFMALSNGRYKSCLHRAVVNSRVPRKSLAFFLCPEMDKVVAPPGTLVDAANPRAY
PDFTWRSLLDFTQKHYRADMKTLEVFSSWIVQQQQPQPART
>TaGA20ox-D2_protein
MDTSPATPLLLQPPAPSIDPFAAKAAVNKGGGAATAVYDLRREPKIPAPFVWPHAEVRPTTAQELAVPVVDVGVLRNGDA
AGLRRAVAQVAAACATHGFFQVSGHGVDEALARAALDGASGFFRLPLAEKQRARRVPGTVSGYTSAHADRFASKLPWKET
LSFGFHDRAGAAPVVVDYFTSTLGPDYEPMGRVYQEYCGKMKELSLRIMELLELSQGVEKRGYYREFFADSSSIMRCNYY
PPCPEPERTLGTGPHCDPTALTILLQDDVGGLEVLVDGDWRPVRPVPGAMVINIGDTFMALSNGRYKSCLHRAVVNRRQE
RRSLAFFLCPREDRVVRPPPGLRSPRRYPDFTWADLMRFTQRHYRADTRTLDAFTQWFSSSSSSAQEAA
>TaGA20ox-D3_protein
MATLVFDAAVRSRKDDIPPQFVWPADEAPSVDGVEEIVVPVVDLAGFLAGDGSADAGGLRDLAAACEKHGFFQVVNHGVD
PALLAKAYRCCDAFYAMPLAEKQRAQRRLGENHGYAGSFVGRFGSKLPWKETMSFNCSAAPEGARKVVDYFVGVLGEEFR
YMGEVWQEYCDEMTRLALDVTDVLAACLGLGRGSLRGFFAGDDSLMRLNRYPPCQQPHLTLGTGPHHDPASLTLLHQDDV
GGLEVFTGGAWRAVRPRSDAFVVNIGDTFSALTNGRHISCLHRAVVNSSLARRSLTFFLNPQLDRPVAPPTELLAIDGRP
RAYPGFTWREFLEFTQKHYRSDWRTLDAFAAWINQGRKG
>TaGA20ox-D4_protein
MEVARSPHLPCVPVDANATDSNSATDVLDLWRQQKQIPAPFVWPNADARPSSMLELDVPVVDIGAALHSAAGMGRAAAQV
AEACASHGFFQVTGHGVDPALARAALDGAADFFRLPLATKQGARRSPGTVEGYASAHADRFAAKLPWKETLSFSHNHDDV
GARGNSHVVVDYFTSALGDDFKHLGEVYQEYCEAMEEASLAIMEVLGMSLGLGRGYYRDYFADGSSIMRCNYYPRCPEPD
RTLGTGPHCDPSALTILLQDGDVDGLQVLVDGAWRFVRPKTGELVVNIGDTFMALSNGRYKSCLHRAVVHREKERRSLAY
FLAPREDRVVRPPPSPAPAPRLYPDFTWAELMRFTQRHYRADARTLDAFARWLDPPTCSATPLSHGPAQAQGTV
